# Supplementary material for: Clinically interpretable electrovectorcardiographic machine learning criteria for the detection of echocardiographic left ventricular hypertrophy
Source: PLoS One. 2025 Oct 17;20(10):e0334829. doi: 10.1371/journal.pone.0334829 (PMC12533915; doi:10.1371/journal.pone.0334829)
Supplement: S1 Dataset — (CSV) [file pone.0334829.s010.csv]

ID	EchoLVH	train_test_indicator	GAV_K	RangeAngR_D	PMagP2	POrbFrqD5	Vel_Min_Kf_T	ANG_TERM_NUM	T_AREA_I	ECG_21	QRSMagP1	TVelQ5	QRSMagPf9
1	0	1	0.235622204	0.904625462	28.589815	3.466189762	0.273164159	0.18	3.9	1.185	13.54694035	1.439014141	159.4296831
2	0	1	1.241897532	0.4321598	21.82946536	6.443813495	0.26975874	0.335	7.3	2.366	44.07224458	0.863713339	515.9159746
3	1	1	0.798347022	0.586933666	6.403762543	7.680874107	0.532412918	0.422	-5.9	1.698	1.869092212	0.820251892	69.68347821
4	0	1	0.470382742	1.308321985	51.58675943	7.561285126	0.134178691	0.212	4.3	1.765	39.07768401	1.610480762	315.3705601
5	1	0	0.790879248	0.266971159	6.912156259	6.307153157	0.740393485	0.595	1.8	2.715	28.06830724	1.037739048	686.2297753
6	1	1	2.302596108	0.589065069	77.0578674	8.052379233	1.454858718	0.707	-0.7	0.863	62.19775645	2.931164238	97.02849959
7	0	1	0.340628155	0.295387787	6.073585767	5.123639859	0.170448567	0.27	1.7	1.316	34.91635651	0.703123378	538.5463104
8	1	1	0.388757859	0.394011147	21.57161045	6.772748946	0.359601811	0.167	1	1.123	35.12371477	0.973285071	275.072055
9	1	1	2.473602773	0.37482879	19.61206034	5.507780351	0.434075194	0.495	-0.5	3.336	42.8134562	3.133673106	603.8851302
10	0	1	0.481027004	0.281148039	13.87778134	5.697676362	0.751982717	0.312	1.9	1.463	43.01248718	1.118704592	200.5579452
11	1	1	0.194347494	1.105128788	6.132932656	3.577270047	0.403479121	0.37	3.1	1.431	27.07583708	1.799303205	354.7700729
12	1	1	0.64526605	0.440419164	12.79113327	5.513466442	0.463720405	0.22	4.5	0.636	64.53448356	2.956628973	20.7202354
13	0	1	0.453152782	0.625317324	30.44571391	4.764941802	0.490803568	0.292	7.7	1.556	57.57537232	1.334803981	417.8062086
14	1	0	0.53149744	1.191742159	7.646782767	5.417716109	0.198792013	0.4	7.5	1.44	25.94762544	1.831085722	440.377609
15	1	1	0.539079156	0.495039818	50.75242935	4.891378001	1.095777433	0.33	3.1	0.97	59.10209735	1.208006804	51.4395383
16	0	0	0.298849853	0.473423056	5.89163155	5.086839998	0.282189366	0.24	3.3	1.548	33.6841638	0.676002106	440.7357169
17	0	1	0.805532371	0.826902955	50.0308488	5.754109772	0.454295667	0.37	11.8	1.368	95.75307298	1.258379332	108.5376022
18	1	1	1.92126239	0.439705459	24.62574145	7.307410342	0.587864169	0.275	3.5	2.83	40.57975711	1.540603618	340.5533243
19	0	1	0.491550266	0.390002055	24.0247343	4.664132452	0.57794502	0.23	7.1	1.614	28.22761182	1.277297823	197.3001907
20	0	1	0.13305967	0.693554436	6.926904171	3.563465791	0.161855703	0.075	1.6	1.098	24.90670166	1.317562663	269.4156539
21	0	1	0.094093769	0.57405289	16.31795501	5.782437319	0.503097424	0.145	3.3	0.385	45.26591413	1.207297562	126.0315752
22	0	1	0.24534543	0.606413574	18.15517227	5.527971062	0.253760211	0.335	2.2	1.163	37.74225256	2.142743388	239.4856225
23	0	1	0.317574638	0.481628657	15.28649329	4.463625642	0.191521327	0.28	2.9	1.473	29.31749516	1.164843203	325.2614608
24	0	1	0.544840341	0.835886404	54.59731313	6.508316799	1.215118585	0.142	5.5	0.888	75.56811412	3.183835457	68.41319994
26	1	1	1.031173309	0.418251811	24.66634108	5.248462075	0.980529341	0.387	5.1	1.693	51.36233956	2.101522677	76.7644083
27	1	0	2.02835257	0.535451757	25.65771748	5.927197689	1.178799455	0.647	2.3	2.403	58.0576037	2.474584214	158.993867
28	1	1	3.803703456	0.524862959	30.16964045	5.948707667	0.416499653	0.615	3.4	3.55	83.78657249	1.10301805	387.0975234
29	0	0	1.146096466	0.850992331	83.39647703	5.299735716	0.318093272	0.532	9.4	2.1	98.98697908	2.02921285	390.3384571
30	1	0	0.968253406	0.477280188	13.86528436	6.989876608	0.494251757	0.575	4.3	1.255	42.55204712	1.305790249	226.9593299
31	0	1	0.507730942	0.491352818	13.18411074	5.858858706	0.273347565	0.365	1.7	1.503	41.53822222	1.133204976	415.038916
32	1	1	0.36658177	0.589372054	10.42273364	6.912080989	0.555024053	0.215	3.3	1.281	25.18397547	1.440693375	406.959246
33	1	1	0.223783448	1.259514485	5.214620932	7.263124095	0.250865968	0.072	0.5	0.506	27.89100068	0.900185409	209.2998494
34	1	1	0.880022097	1.47687456	28.3612401	3.726805719	0.034760364	0.677	1.5	3.208	55.7977699	2.868903466	501.96538
35	0	1	0.615254074	0.329891524	22.32350995	11.46339094	0.484105576	0.297	4.4	1.568	50.92563236	1.040565089	391.0132121
36	1	1	0.58140154	0.982527115	36.50079074	3.692842386	1.070860831	0.292	6	1.621	78.31878329	2.002518325	239.3533312
37	1	0	0.240924386	0.643315979	0.015972965	6.846323358	0.224139866	0.24	-1.3	1.338	24.12069982	0.747591092	333.4070821
38	1	1	0.825703508	0.55969973	5.413976918	5.361466179	0.489624165	0.337	0.6	1.62	23.36677187	1.004214602	304.7107214
39	1	1	0.943943686	1.174926346	11.21285746	5.461881563	0.227095359	0.33	0.8	2.123	25.0947116	1.182724269	639.7269978
40	0	0	0.846638219	0.408502843	12.39415704	8.812559141	0.474008492	0.407	12.3	2.31	35.53984067	2.352323961	549.014626
41	1	0	1.023815786	0.328669413	1.420946015	5.766430177	1.303938251	0.282	0.4	1.893	19.33953848	1.626500836	278.2353789
42	0	1	0.81500812	0.714557096	88.24918253	6.766329271	0.212593737	0.25	9.2	2.583	100.1312528	3.020693331	505.3990569
43	0	1	0.474454831	0.381126744	10.82074564	6.196654157	0.631681606	0.415	6.5	1.761	42.9350135	1.077343886	453.3581062
44	1	1	1.272458593	1.094445755	79.52510323	8.98360661	0.286920528	0.815	1.4	2.178	117.3511261	1.035337882	357.7167136
45	0	1	0.205191784	0.496050465	23.69474072	8.248391732	0.404079293	0.117	5.7	0.815	48.51105774	2.033235006	58.60226829
46	1	1	0.18406639	2.127406815	16.32725489	7.710628802	0.31195929	0.335	1.2	1.031	31.12094648	0.769078981	274.3540913
47	0	1	0.754652929	0.410376094	65.38209718	4.894809219	0.233461975	0.312	7.6	2.075	83.8003758	1.60999628	373.5174748
48	0	1	0.833273319	0.410547754	19.40113776	12.3385598	0.628064673	0.19	5.6	0.665	27.04440235	1.071727539	53.46435032
49	1	1	0.421740559	0.452693891	27.60198606	5.072736752	0.647854743	0.3	7.9	0.778	47.35543194	2.464297261	105.6403334
50	0	1	0.46281279	0.424662822	42.64612857	5.70534084	0.13416529	0.257	6.7	1.303	54.18553746	1.11520757	18.93569018
51	1	0	0.525403108	0.560944365	9.915830524	5.764670209	0.150719099	0.352	0.9	1.898	3.026370836	1.139438478	466.0849695
52	0	1	0.552668465	0.426865112	25.85181707	4.971804005	0.313896994	0.272	4.9	1.456	32.08425441	0.63074969	8.413307235
53	1	1	0.166765461	1.025955969	8.41087321	8.847021858	0.295395632	0.287	0.6	0.298	53.44126965	1.193451186	270.827555
54	0	0	0.488794145	0.832407918	57.61201104	6.492164017	0.561943949	0.365	8.7	0.906	70.19905055	2.778659293	243.5281241
55	1	1	0.792920682	1.097982118	47.22833402	5.23394779	0.207756061	0.412	1	1.995	74.12110239	1.418917799	442.6590174
56	0	1	0.529014089	0.755300562	11.96711179	4.467127415	0.220763094	0.3	1	2.21	9.75121069	1.634047607	103.7793053
57	0	1	1.282304381	0.536731669	75.42560189	6.828474503	0.290022039	0.28	6.7	1.56	75.24060068	1.943328724	301.8761429
58	1	1	0.605852247	1.258306532	16.71664391	6.844738823	0.294533059	0.617	2.9	1.991	46.78940864	1.262581237	158.3276111
59	1	0	0.496661143	0.763127268	58.80887985	7.832287928	0.431366055	0.337	6.3	1.27	69.990105	1.039537859	362.4964621
60	1	1	0.251287432	0.618080379	13.7096379	5.320118637	0.093936838	0.152	5.1	0.993	38.33459113	1.243893418	122.7878834
61	1	0	0.965903171	0.273033541	59.84184511	5.086001526	0.639604522	0.505	4.7	1.14	71.97167489	1.776830923	103.0301939
62	1	0	0.052829895	0.107859719	214.9811354	2.237639015	0.438983416	0.405	3.8	1.513	11.85076513	5.583834483	306.087077
63	1	1	0.290335854	0.449149026	7.257874298	5.525631908	0.415413243	0.335	2.9	1.231	26.49421976	1.660367132	331.3642038
64	1	1	0.783418607	0.582685578	0.627959654	5.369316285	0.40595331	0.532	-12.9	1.661	17.36567997	3.704438933	490.6498429
65	1	1	1.380152752	0.61313623	65.34406421	6.458297245	0.247964851	0.342	6.3	3.625	106.4457447	2.137883715	706.1222367
66	1	1	0.498611468	1.517320397	19.9467817	5.054143106	0.519082031	0.217	8.9	1.728	35.02810923	1.242804121	242.1731823
67	0	0	0.350509126	0.483453012	57.25932386	6.385276051	0.517490535	0.265	3.4	1.161	61.26339544	1.471732893	310.8091672
68	1	1	1.703250376	0.473599974	34.71812086	3.453584412	0.779516225	0.685	2	2.021	75.47459344	5.00117933	430.9432065
69	0	1	0.693588244	0.740239219	32.032511	5.818003228	0.464403167	0.2	2.9	1.29	34.97321289	0.92406128	160.7380824
70	1	1	1.540258253	0.442902297	7.050391448	4.861336818	0.63196923	0.535	0.5	2.151	14.2205365	1.099113262	158.6671542
71	0	1	0.670665878	0.487709962	12.59684206	4.962171815	0.506512649	0.415	0.5	0.73	30.09019153	2.134095453	93.86088629
72	1	1	0.410554233	1.369433044	11.29565532	4.270375915	0.532284714	0.347	9.4	2.268	19.22151867	3.32642383	295.4540141
73	1	0	0.454580924	0.515499824	25.14267156	3.50781144	0.850027935	0.205	2.6	1.25	25.08125338	0.784689717	138.7729693
74	1	1	1.138164657	0.411636738	37.09658634	4.909929708	0.502643339	0.432	1.6	2.023	52.35824244	2.449999155	321.7921561
75	1	0	0.481921316	1.00940689	14.54179206	5.591828292	0.456153148	0.147	-0.5	1.16	23.22474413	1.550154037	28.49261257
76	1	1	1.75924245	0.512034002	44.01630153	7.143188433	1.03131173	0.657	5.2	2.405	62.60289389	2.664633989	221.2443278
77	1	1	1.305935941	1.099836313	48.91330188	5.173489858	0.402253649	0.69	9.5	1.638	88.24224286	3.160271359	239.7439452
78	1	1	0.391950198	0.276817549	45.02179338	4.843589107	0.390619154	0.142	9.1	0.743	76.36621374	1.058608651	199.5342782
79	1	1	0.394412823	0.597063961	12.88708676	4.925200138	0.513796989	0.36	1.5	1.073	21.64132464	1.317499061	114.4943723
80	1	1	0.474109125	0.724509248	25.15304334	5.235878106	0.665624864	0.302	3.9	0.853	57.08128752	1.348308254	70.12951616
81	0	1	0.356517668	0.401164021	9.16660027	4.861140018	0.347071171	0.212	8.2	1.518	43.08839868	1.39656358	103.470831
82	0	0	0.897998674	1.317128106	37.28133014	14.365944	1.919509442	0.167	3.8	1.095	59.07379697	1.345190273	78.81260582
83	1	1	0.145955488	0.669280735	1.391930563	8.653218529	0.602823031	0.202	0.6	2.231	17.72416922	0.64898891	30.38093097
84	0	1	0.068583521	1.325595834	19.50614792	14.72039987	0.387565462	0.172	3.5	1.043	39.16233733	1.069293358	368.3005883
85	0	1	0.833218344	0.497571736	40.33715662	9.398142428	0.814172555	0.27	5.4	1.498	53.66962018	1.860244462	193.5085793
87	1	1	0.480418415	1.222995577	4.295134973	8.918453637	0.138940272	0.337	-1.5	1.19	11.54272212	0.646903394	417.824467
88	0	0	1.415262958	0.465560024	60.19050936	4.893224373	0.384323455	0.365	4.5	0.943	66.24719761	2.643269437	78.19800017
89	1	1	3.63236073	0.251731816	7.651875178	4.414631311	0.415587926	1.01	11.4	3.028	12.36203522	2.353479942	655.9567583
90	1	1	0.465193486	1.102752922	33.13694489	7.566334219	0.450019776	0.76	5.1	2.158	60.97931896	1.278970596	675.7500423
91	1	1	0.398686602	0.57981892	16.53020302	5.324776895	0.195188168	0.15	0.9	0.986	41.90727411	0.991176226	137.5691795
92	1	0	1.61670563	0.532854532	33.2281986	5.729056773	1.430975322	0.392	3.1	1.868	63.02900526	1.914223892	150.8649342
93	1	1	2.612974372	0.526707513	21.07845919	6.940079913	0.611690784	0.655	0.5	2.643	19.20932119	1.004985618	303.0623256
94	1	0	0.945998563	0.402002381	25.1700826	5.236686963	0.393678798	0.22	-1.1	1.483	30.94594853	1.232507689	113.7829954
95	1	1	2.916090842	0.332276441	44.61146568	5.944230608	0.569525629	0.702	5	2.938	64.57302308	2.393022495	926.9390071
96	1	1	0.264199199	0.987498079	68.31281714	7.311227334	1.256405084	0.392	6.2	1.485	84.99554318	2.460224029	311.9016886
97	0	1	0.570637905	0.345006505	24.62522259	3.88664237	0.706547808	0.275	3.7	1.353	75.98798852	2.470415725	126.0406467
98	1	1	0.926411909	0.443392286	1.313985434	4.815706722	0.344639909	0.485	-3	1.908	22.57418492	1.655982964	348.564806
99	1	1	0.699437348	0.389356471	30.19844805	3.556912156	0.562855447	0.44	-3.1	1.965	12.05158534	5.041619975	203.1151602
100	1	1	0.594443853	1.002698922	7.306820929	5.470269515	0.48671657	0.337	-1.1	2.678	18.67910051	3.923722478	315.487723
101	1	1	1.763439487	0.221504202	45.03631165	5.711820604	0.264902458	0.375	-2.7	3.038	52.53554706	1.45315064	515.8671081
102	1	0	1.231958113	0.593188013	50.49928642	5.356288003	0.391089427	0.455	3.5	2.13	74.42934392	1.535154772	480.8781685
103	0	1	0.843405649	0.321620629	2.949941832	5.845535718	0.19264944	0.397	0.4	1.548	26.85138504	1.254486381	231.7579436
104	1	1	0.895280402	1.151499083	69.72798209	4.642828058	1.043516552	0.47	5.2	1.891	121.6389105	5.680106771	187.7422965
105	1	1	0.767037465	0.779972966	3.294722609	6.607244451	0.466224033	0.602	-2.8	2.21	0.13190972	1.329040961	469.1009469
106	1	1	1.02957352	1.121840902	36.20353678	6.2499617	0.704029054	0.322	5	1.746	72.48392634	1.014453994	489.2015792
107	1	1	0.796826542	1.035755258	6.100723303	6.42870108	0.211569176	0.525	-6.1	2.535	16.93536629	0.885960346	81.78955026
108	1	1	1.554796995	1.048913796	9.914063862	9.074533985	0.579814246	0.362	-3.8	3.188	12.56775439	1.31281182	500.1856847
109	1	1	0.281725344	0.4828177	51.85915071	35.54999565	0.159713943	0.09	3	0.711	54.58375629	3.053541995	208.4169896
110	0	1	1.688570953	0.92933038	30.11593347	5.501436056	0.534545181	0.32	1.3	1.951	56.32587027	0.968474434	581.5815759
111	0	1	0.617260289	0.443412424	19.72103942	4.151580383	0.414682984	0.117	1.6	0.908	33.46877003	1.137448276	170.0595698
112	1	1	1.306576173	1.001743147	36.98165997	5.114991603	0.34243598	0.61	1.3	2.175	58.73845326	2.355332098	110.7566438
113	1	0	0.870919377	0.406020579	38.56276714	5.186595657	0.551432716	0.345	-0.6	1.808	71.94784708	1.722138137	279.4307051
114	1	1	0.542604927	0.272670633	39.25891779	5.441326006	0.50631998	0.35	4.5	1.496	48.82106024	1.594468984	420.2679688
115	0	0	0.243520446	0.853121444	7.915013545	6.670772747	1.113080311	0.225	3	1.45	31.70036891	1.54153088	313.2883614
116	1	1	1.151134971	0.430003131	27.20263699	7.26276617	0.626120633	0.265	2	1.828	40.9470281	2.428805716	140.58041
117	0	1	0.777598624	0.849433641	15.20062741	6.336632187	0.37126745	0.4	1.9	1.105	63.34050565	1.245797367	250.7347764
118	0	0	1.734285052	0.345930631	17.91030992	8.737030986	0.184126874	0.495	4.1	2.095	76.44440226	0.836985804	602.1559582
119	1	0	1.401047784	0.388087558	34.34592043	9.46507708	1.322180284	0.542	4.9	2	66.08331842	3.036244535	40.26112924
120	1	1	0.080500858	1.088152398	0.808116134	4.153177474	0.175380914	0.17	5	1.218	13.75196787	1.359313053	282.2935193
121	1	1	0.231266374	1.1074542	29.96426602	5.101646058	0.765347948	0.655	1.1	3.438	37.85057859	1.117142061	156.7384135
122	1	0	1.096689651	0.446594188	22.86889	3.472132751	0.254176143	0.477	-1.7	2.445	19.81602459	2.306842989	147.6746105
123	1	0	1.814589922	0.613214761	40.01283242	4.771748726	0.989175994	0.695	-2.5	3.138	58.12817666	4.668834209	391.9604057
124	1	0	1.559365387	0.590295665	13.84418009	6.036927911	0.702294931	0.482	6.6	3.053	51.38458584	2.288525494	409.7372141
125	0	0	0.45255095	0.721672129	29.64479354	10.85880851	0.236675055	0.27	2	1.103	53.4953521	1.129863803	293.7189156
126	1	0	1.04108682	0.534431956	5.056393597	4.666642555	1.18365778	0.622	5.6	2.965	38.72551806	2.201367673	815.0434031
127	1	1	1.547942684	0.432071043	30.996625	5.750972683	0.86489633	0.59	4.3	2.58	41.23767439	1.007507902	124.9470686
128	1	1	0.244259083	0.342747006	12.56733667	3.606665498	0.57735971	0.09	-0.4	0.623	9.083072533	0.83199308	235.3994306
129	0	1	0.633502753	0.434383559	2.622383759	5.450462442	0.581647506	0.355	2.5	1.72	16.84126467	1.139598712	336.9791643
130	0	1	0.868396425	0.508566808	37.74040359	7.260719994	0.260871352	0.192	3.8	0.891	61.63911668	2.921211678	260.5723945
131	0	1	0.273696001	0.615301014	37.36200585	5.27989575	0.267639342	0.302	2.5	0.988	44.24202929	0.878110852	318.6091374
132	1	1	2.533586242	0.705774994	39.24515526	5.322896041	0.178051707	0.655	6.1	2.541	65.5576217	1.038970579	240.8623779
133	0	0	1.430692567	0.342520959	50.72759525	5.336857036	0.222351999	0.235	10.8	1.458	78.43255227	2.626563804	326.412042
135	1	1	0.947874519	0.749275181	33.13816487	10.93023137	0.301291354	0.352	3.5	0.963	21.71690638	1.44495184	189.4148
136	1	1	2.185827772	0.875301052	12.13802936	3.237847782	1.410022184	0.32	-3.2	3.093	10.70537225	1.636268304	407.1992953
137	0	1	0.289313552	0.383405028	41.95120358	5.595774759	0.512281685	0.217	5.4	1.003	56.63826562	1.186715643	292.5479927
138	0	0	1.012410847	0.753880867	59.03352733	5.530883371	0.651994555	0.402	11.9	1.435	92.91396806	2.730803215	90.85624117
139	0	1	0.570706678	0.376678795	41.36716235	5.243123713	0.772078814	0.427	7.8	1.648	61.91444075	1.293955823	56.5824553
140	0	0	0.537098104	0.437418063	17.68871268	5.490653958	0.113548543	0.122	2.4	0.915	23.33173579	1.023039119	75.05734127
141	0	1	1.491976208	0.609922326	34.38558521	5.651410631	0.401940668	0.412	6.2	1.35	56.62770826	1.67381898	426.5657054
142	1	1	0.433553887	1.46683871	69.51287489	5.725311332	0.182740173	0.362	4.5	1.271	91.462333	1.341091776	475.8829198
143	0	0	1.590833414	0.365499376	23.04050062	5.971150771	0.23155011	0.51	0.4	1.45	39.66780008	0.885934813	366.4297374
144	1	1	0.396844499	0.698150068	6.957412481	6.984452961	0.164999368	0.067	4.3	1.145	26.24390345	0.881988014	153.8710864
145	0	0	0.636434573	0.868820464	34.19805917	4.729639271	0.523005073	0.202	7.8	1.945	44.12722637	1.739946336	272.7983119
146	1	1	0.545486905	0.958064849	6.97461356	5.329547365	0.719499182	0.185	2.3	1.483	19.12364691	3.100162109	106.9747743
147	0	1	0.00746274	0.046553968	30.26375067	3.882912049	0.329145964	0.55	0.7	2.088	61.11951019	0.727090566	92.83824301
148	0	1	1.363309831	0.342745746	39.85581711	4.585075143	0.243838412	0.44	2.9	1.923	57.02205202	0.470984373	242.5288904
149	0	1	0.60524828	0.839529183	26.01961764	3.763474375	0.241101491	0.467	2.3	1.708	33.54233466	1.922927122	441.5825489
150	1	0	0.861811673	0.562336089	15.75802124	5.627261708	1.438389575	0.512	-3.5	2.42	11.31974693	2.03582852	695.4514975
151	1	1	2.868426232	0.553330642	20.11766371	5.420827306	0.329298149	0.435	-1.7	0.693	67.16981375	1.289218822	1463.140453
152	0	0	0.209017345	0.473366763	2.889283304	4.250364948	0.692108815	0.2	1.5	0.738	28.56604486	1.05604365	187.4533111
153	1	1	0.824657715	0.794286742	9.211686181	4.471029421	0.972399236	0.217	0.5	2.14	16.4486403	4.195678482	132.2611208
154	1	1	0.289748733	0.608590592	2.90637217	6.928274383	0.493715508	0.365	-0.9	1.548	15.09852724	1.662803321	326.8304867
155	0	1	0.759927843	0.41342662	66.85182401	5.405549911	0.57870254	0.33	5.7	1.773	87.39078314	1.09622577	71.50675639
156	1	1	0.704002591	0.294389185	17.56570148	5.527842978	0.161671609	0.357	3.5	2.428	19.3861524	0.989094281	348.6295858
157	1	0	0.226991453	0.495666505	3.156682903	4.858706016	0.206400337	0.127	0.4	1.026	10.51225226	1.254552403	85.91668931
158	0	1	0.459080487	0.653328963	14.71752359	5.61413045	0.580374681	0.157	6	0.948	27.18151807	1.753384989	185.243679
159	1	0	0.257239049	0.742175135	41.36889316	5.496031417	0.575741903	0.372	8	0.613	62.97733754	3.297556741	36.30808936
160	1	1	0.41568299	0.415826306	32.51572181	4.335246495	0.838263113	0.172	4.8	1.141	49.42926222	1.654796356	393.3417141
162	1	0	0.30234221	0.28586577	4.026899046	5.676938581	0.258296978	0.245	-1.7	1.213	4.712377984	1.122393919	263.9286108
164	0	1	0.54829157	0.419336791	18.86626029	5.242985799	0.633094993	0.112	0.9	0.883	28.57027703	1.574659246	173.2685184
167	0	1	1.10255606	0.444212262	126.5513863	4.848488235	0.899590479	0.392	6.8	1.628	120.1487757	1.346944117	155.899863
168	0	1	0.170947853	0.452183427	9.885719806	6.092302467	0.245320531	0.242	5	0.165	39.03495792	1.499911843	542.6157649
169	0	1	0.087516231	1.142436565	6.606654678	4.94841992	0.496997104	0.075	0.6	0.718	0.549916729	1.291605338	76.29395077
170	0	1	0.710229937	1.37150705	0.291487141	6.265107851	0.599005448	0.3	-2.3	2.261	5.218271657	2.157035087	209.3930067
171	0	1	1.02743475	0.606219473	27.54072139	7.244286637	0.186400547	0.412	1.9	1.878	49.37107589	1.196305741	415.5650238
173	0	1	0.371613229	0.323165608	19.32270408	4.738641019	0.206873877	0.202	3	0.888	35.85721817	1.383126998	30.19663314
174	0	1	0.440417314	0.699755595	16.20961616	5.490268142	0.519746913	0.207	7.4	1.376	45.35266868	2.856249298	121.7897803
175	1	1	0.446741651	0.546337284	38.72181286	3.732843174	0.340766255	0.28	5.9	1.828	40.14834965	1.694571256	268.0945599
176	1	1	1.355112214	0.403857784	38.52376478	3.268874515	0.673936846	0.335	2.4	1.843	68.93357151	0.887704254	200.3697495
177	1	0	0.201942127	1.15536754	13.67211276	4.84677571	1.072692548	0.2	2.1	1.363	38.90506176	1.404977166	388.990816
178	0	1	0.852823466	1.421723622	34.64814191	6.254387375	0.489879641	0.43	1.1	1.865	63.10930814	0.984884694	707.3020546
179	0	0	0.545486905	0.561688072	22.75766435	5.470269515	0.43402907	0.14	4	0.74	41.88158409	1.517486831	217.4215479
180	0	1	0.136740558	1.116740784	16.65080008	6.732838311	0.329728694	0.055	4	0.66	35.41634594	1.046942505	72.37335046
181	1	0	0.816458509	0.918334469	12.32708519	7.502897781	0.621688716	0.112	-0.8	1.683	15.38549366	1.299166691	11.75946042
182	0	1	0.370972466	0.657809582	18.35442655	8.173318017	0.345041439	0.2	2.2	0.431	38.01217003	1.55516625	56.40474557
183	1	1	1.004320433	0.31879904	20.46267287	6.673146288	1.365916274	0.342	-2.8	1.373	11.44557753	3.013371917	394.3058435
184	0	0	0.365213879	0.493489214	43.27794703	7.253376067	0.373589178	0.272	7.1	0.618	76.24108553	1.538226277	2.107239271
185	0	1	0.364585688	1.335491368	13.76898298	4.384511894	0.25258412	0.17	3.8	0.605	27.19157879	1.128714336	116.0550057
186	0	1	0.192604722	1.091742533	35.49602225	4.647162134	0.662736824	0.217	4.3	1.221	56.918698	1.872604978	45.63526096
187	0	1	0.539533373	0.596500959	12.78574407	6.365391732	0.399191554	0.57	2.4	1.733	32.07989935	1.191043987	456.7380849
188	0	1	0.315706513	0.611408753	18.93777649	11.82195628	0.196737706	0.202	7	1.561	71.01605629	2.053748045	471.8195384
189	0	1	0.737240099	0.39363696	5.34262195	3.809609943	1.16938172	0.417	7.7	1.403	43.62619083	2.47556822	304.7643417
190	1	1	0.404649471	0.577334528	25.73863339	3.525268213	0.316365175	0.355	1.4	0.903	24.11672832	1.55419667	373.0465521
191	1	1	0.42478916	0.384271751	23.08781	5.442473097	0.373665151	0.242	0.4	1.231	41.88158409	0.967451331	149.9102838
192	1	1	0.429043626	0.263737987	9.592360614	6.88242536	0.218051484	0.375	3.3	1.133	18.36502061	1.901459436	243.2574726
193	0	0	0.997381238	0.546409187	46.81523582	4.637111449	0.217636443	0.187	2.3	2.15	51.45656993	0.890216964	271.6378043
194	0	1	0.634145552	0.402196411	1.825493173	5.269695408	0.242908298	0.4	0.4	0.851	17.06190445	0.829050271	290.4342645
195	1	0	0.477421396	0.400673437	3.883510525	6.47165547	0.416669107	0.205	2.9	0.336	32.65840328	1.637073232	47.45371881
196	1	1	0.51247988	1.815160195	12.92328968	5.765446575	0.157424413	0.56	-2.7	2.038	27.41179485	2.042249975	239.5885154
197	0	1	0.461430695	1.191639327	11.24638177	4.841093154	0.289999462	0.135	4.5	1.21	34.841691	1.359256161	239.8388829
198	0	0	0.276565126	0.970270976	17.01431288	4.646633964	0.336705343	0.262	7.6	0.918	25.79885103	2.691911148	319.5340873
199	1	1	0.695822713	0.774792862	1.785515479	4.747716177	0.351271403	0.217	0.4	1.903	27.72311299	1.34743871	427.1142997
200	0	0	0.342147228	0.304581409	25.74175812	6.101983983	0.279108488	0.277	6.9	1.29	42.38194364	2.123254848	325.2909572
201	0	1	1.551361442	0.535848742	35.38052668	6.0762391	0.348494981	0.462	2.6	1.858	59.57708946	1.233548263	45.29832591
202	0	0	0.494135218	0.651075355	21.03678331	2.813090937	0.228685556	0.402	-0.7	2.248	42.59271203	4.385969415	135.301874
203	1	0	0.472177546	0.681972959	7.254490316	9.445830999	0.631840351	0.267	4.6	1.333	53.15133079	1.10610306	135.2866321
204	0	0	0.589010919	0.405226882	18.92833333	4.690281192	0.360366885	0.212	2.7	1.498	17.68023364	1.068749682	590.0072856
205	0	0	0.301461172	0.344930289	7.459519949	4.680646152	0.437279138	0.575	3.8	1.363	26.93127651	1.844833995	509.9067383
206	0	0	1.016503267	0.531787343	12.6766879	5.115519286	0.395792861	0.315	7.8	2.393	53.08778993	2.751218376	205.2382315
207	0	0	0.191053636	0.667448181	21.26164115	4.396542753	0.406473804	0.53	1.5	0.485	41.38620691	2.104196336	288.8310266
208	0	1	0.492471706	0.428037405	27.97818378	5.823324053	0.762223735	0.332	4.5	1.523	50.87809566	1.670440373	34.8354403
209	0	1	1.234111255	0.699906078	46.50209792	4.606264208	0.645884748	0.412	6.8	2.708	59.69985285	2.874593878	278.0514008
210	0	1	0.862135081	0.343169327	12.13352443	5.039815819	0.48663503	0.375	1.5	1.086	44.36287336	0.946681624	265.3901058
211	1	1	0.278002966	0.404784407	5.54606033	5.22697906	0.426017221	0.107	0.6	0.93	18.86940728	1.791872851	137.9117817
212	0	0	0.691971692	0.511035104	38.56817942	4.701983592	0.461330373	0.19	6	1.168	59.15237567	1.456201735	304.0238482
213	0	1	0.665072644	0.379343094	59.53434026	4.696908053	0.727928071	0.342	5.7	0.788	78.04252415	3.303645227	290.8795811
214	0	0	0.436656148	0.529631643	29.12863156	6.426265149	0.445071896	0.322	13	0.888	61.17101026	2.646523988	137.7238286
215	0	1	0.700838816	0.43150832	41.99576725	5.080307754	0.420653989	0.44	2.8	1.633	51.38132673	1.070485908	2.153410744
216	0	1	1.32393873	0.476658223	40.29151335	7.062675353	0.141160437	0.652	-2.6	3.056	58.69251648	1.480606009	626.3659548
217	0	1	0.511025373	0.491951991	23.99670327	8.282574108	0.363124212	0.27	10.9	1.763	67.65080126	1.577410718	391.9255134
218	0	0	0.444384771	0.832888609	5.338480788	5.532636676	0.346713019	0.242	5.2	2.095	31.56529753	1.288125069	579.6416164
219	1	1	0.868747179	0.632823479	28.14347099	6.780507981	0.572159238	0.457	-1.4	1.163	59.43300794	1.798659513	614.9826649
220	0	1	0.420358548	0.293448166	3.555569335	4.000947012	0.188644474	0.375	1.8	0.966	31.22660384	1.277920855	13.19812491
222	0	1	0.592954144	0.295274688	16.37642682	5.661749652	0.349435858	0.175	3.8	1.48	49.58924608	1.90610375	58.61103194
223	0	0	0.885158959	0.482269263	64.72323748	4.342040708	0.597764718	0.32	2.9	2.088	40.49877428	1.586284993	241.5980332
224	0	1	0.707201559	0.610290143	25.44383973	3.723581263	0.799131403	0.43	4.3	1.923	46.10862189	2.811157915	354.5365741
225	1	0	1.285801505	0.92404532	5.20435224	3.504161808	0.464477062	0.567	-0.4	2.038	25.14905042	1.589810299	464.4412008
226	1	1	1.777124205	0.414549751	37.86348607	8.131834969	0.736782048	0.55	-15.7	2.89	43.03518623	2.738153224	812.0113131
227	0	0	0.463039638	1.145902953	11.8919705	6.412354663	0.39607956	0.17	1.5	0.633	30.65175663	2.006202162	183.417113
228	0	1	0.460213535	0.330977984	15.07272807	6.984132457	0.27528599	0.17	4.1	1.003	31.93918885	1.385669289	199.7846976
229	1	0	0.236050749	0.383338924	14.55697442	5.268621897	0.340787556	0.127	6.2	0.938	21.07052512	1.674577051	155.1790199
230	0	1	0.421516055	0.476722192	12.50018068	7.33351768	0.846107852	0.19	3.7	1.443	33.43755883	1.825691572	421.4898875
231	1	1	0.29854645	0.787511336	12.6171593	5.903430034	0.15999525	0.285	0.6	1.205	31.502986	1.439326529	180.2006811
232	1	1	0.249172794	0.545499253	9.15364947	8.719286629	0.2004037	0.427	13.7	1.861	40.50509107	2.813285588	415.0786083
233	1	1	2.410367886	0.354854199	36.39420702	5.118883935	0.174923342	0.675	-7.8	3.168	11.83263549	1.918127219	546.4675895
234	0	1	0.177268383	0.461352331	5.34758671	4.619085808	0.255599766	0.092	1.4	0.628	23.30480024	1.095607818	3.748669251
235	1	1	0.735520218	0.326680743	11.71304298	3.720515966	0.334603396	0.272	2.2	1.74	0.877931554	2.200138086	133.9875859
236	0	0	0.650322007	0.622291333	22.33263389	5.271101665	0.570433178	0.255	4.6	1.006	32.99281285	1.324284994	109.9178533
237	1	1	0.479089894	1.541085097	25.51253588	6.696744405	0.377076403	0.61	5.5	1.688	50.86624727	1.686629278	30.80120006
238	0	1	0.574824931	0.438401886	50.09173052	5.890299714	0.306208449	0.38	6.2	0.981	76.34965081	0.803861055	125.0391753
239	0	1	0.228777579	0.350801657	14.42423022	4.647956271	0.096777189	0.117	3.2	0.853	27.49323761	0.707204753	199.9088024
240	0	0	1.198013847	0.346174467	34.90502787	4.911773137	0.075706105	0.282	4	1.73	52.53963189	0.644057589	257.1399725
241	0	1	0.597185513	0.447431026	48.381587	6.278545315	0.40048289	0.137	8	0.965	65.83820747	2.13818819	190.60573
242	0	1	0.118715176	1.958836592	19.75536827	10.34474801	0.435741254	0.312	9.5	1.075	50.23636261	1.139562563	320.1429731
243	0	0	1.057478424	0.409400332	7.890657398	5.399365698	0.127898811	0.295	6.2	1.928	34.25152127	1.810627561	384.1098749
244	1	1	1.307540807	0.600459578	79.95416911	6.325741476	0.578915284	0.537	9.8	1.563	108.024247	4.646960602	103.9163599
245	0	1	0.935652888	0.391294865	29.16631434	4.979671947	0.424581621	0.35	12.3	1.78	56.74099382	3.066747982	561.5397514
246	0	0	0.862212041	0.336924536	26.50058106	4.977945572	0.200562789	0.295	5.4	1.418	43.28312077	1.599925509	95.460472
247	0	1	0.600132477	0.397318012	3.610117683	4.71822284	0.16418524	0.31	0.6	1.456	9.409130346	1.284921051	194.1331068
248	0	1	0.397405705	0.3735227	6.10815849	4.972609746	0.280993821	0.22	4.6	1.356	31.59017371	1.565766395	367.6437654
249	1	0	1.032853786	0.741764653	75.65096751	6.116142535	0.832416601	0.605	2.2	2.48	102.8633416	2.367296641	415.891042
250	1	1	0.788335733	1.511207594	10.55964737	4.832396457	0.50978157	0.397	-5.8	3.541	43.52889227	2.149745541	214.3681264
251	0	1	0.656511135	0.546015967	40.97392302	6.117048534	0.259747978	0.152	6.4	1.316	68.65253446	2.09814972	258.7479224
252	0	1	1.482645886	0.50541753	71.81894592	5.256803158	0.718469542	0.342	9.7	1.223	106.9776157	2.409146761	455.0399257
253	0	1	0.254615921	0.69577598	31.69454751	6.521627635	0.726646482	0.167	7.4	0.913	53.59998284	1.995569505	111.2836805
254	0	0	0.481278973	0.311731695	38.63802144	13.26872604	1.072922129	0.19	7	1.388	70.23541323	1.021786322	315.1219052
255	0	1	0.85216761	0.459298129	18.01512208	4.990138157	0.569960933	0.287	3.7	1.693	46.20841837	0.870354429	224.1413952
256	0	0	0.507825873	0.242050518	12.82042125	7.407476272	0.476038732	0.195	4	0.918	32.64559065	1.47481472	144.4219294
257	1	1	0.727469804	0.373351549	21.6003672	5.177110279	0.143396307	0.357	1.4	1.748	51.31184388	1.215700427	68.54459963
258	0	0	0.93433305	0.290768489	77.4136384	6.368968574	0.710153772	0.227	3.2	0.993	89.67500358	2.308468711	217.4215479
259	0	0	0.610394556	0.875673493	29.67941456	5.348367951	0.473185303	0.192	0.8	1.355	68.18812666	1.899159555	145.3268941
260	0	1	0.798107517	0.472580083	13.55208653	4.800091252	0.175735967	0.392	4.7	2.751	39.28000676	1.595000201	572.0915506
261	0	1	1.253702494	0.264796069	27.58579641	10.59339258	0.682082094	0.25	3	1.236	44.47265877	1.161532779	290.2840713
262	1	1	0.249025473	1.150757408	36.05383854	5.283059504	0.275479384	0.277	3.3	1.69	61.93749314	1.597689754	428.7916633
263	0	1	0.424548451	1.252710048	107.4551183	6.444647962	0.285053538	0.325	7.6	0.453	126.5289342	2.737432922	251.7130883
264	1	1	0.524658326	0.71162534	33.06634148	4.875961237	0.512774219	0.235	4.9	1.27	71.38497964	0.998488861	333.9542482
265	0	1	0.135281082	0.733963246	19.7321442	4.691330206	0.946846686	0.225	4	1.413	30.98173584	0.920934213	239.8487889
266	1	1	0.773156011	0.755141966	9.271932309	6.569777039	0.235986142	0.18	-0.6	1.283	20.54929548	1.70846855	358.6516643
267	0	1	0.078393347	0.781514426	3.846919013	6.123215546	0.355657831	0.282	0.7	0.873	31.06250469	2.134470069	322.1263349
268	0	1	0.728788807	0.752150331	9.06085715	6.582825917	0.314984764	0.335	6.1	2.01	28.20800715	0.768000135	423.1453433
269	0	1	0.543233712	0.543066693	43.631862	5.24763978	0.965989083	0.28	7.4	0.86	60.77492044	3.269639175	236.9005687
270	1	0	0.48695848	0.535928101	61.32086215	4.791357851	0.659369466	0.185	3	1.468	86.3781378	1.396515197	188.9901944
271	1	1	0.448198959	0.321415954	39.80819953	17.33894096	0.864542504	0.58	5.8	1.968	57.45309492	1.440816803	220.5613509
272	0	1	0.306473597	0.367140633	26.90940786	4.538039591	1.127533924	0.285	6.4	0.67	44.36417105	1.397534716	95.50608969
273	1	1	2.502843151	0.626002727	6.957467422	8.751077974	0.462037287	0.587	-2.3	2.971	22.96408746	0.92827378	277.4184438
274	0	1	0.689489624	0.42464676	148.2505035	4.243698705	0.810830114	0.127	4.1	1.028	57.90605986	1.300662955	207.8541223
275	0	1	0.231598642	0.393671462	10.80205342	4.366135768	0.174691829	0.15	3.3	1.211	23.04735522	0.698143439	157.5230235
276	1	0	0.465751477	1.259863001	42.30118193	5.013428767	0.484311205	0.212	4.5	1.235	64.5154866	1.269198587	183.1014382
277	0	1	0.408207701	0.432102579	31.82175006	4.711179041	0.063647206	0.15	1.9	1.023	34.47996538	1.605877046	24.23597353
278	1	1	0.519063962	0.311820062	46.21709853	3.751687496	0.673648393	0.31	-2.7	1.348	9.171842446	2.201134491	124.108241
279	1	0	1.393285574	0.491632334	24.18808339	5.628962836	0.744765435	0.565	5.1	2.663	52.60501831	1.252361589	281.6613874
280	1	1	0.623015316	0.529694731	13.44122265	4.984180852	0.308853445	0.367	1.7	1.806	42.42019135	1.059046171	79.50831793
281	1	0	0.222296112	0.557188854	27.7286426	4.05761321	0.629185769	0.287	1	0.996	11.62854799	3.373856521	78.6978044
282	1	1	0.705355426	0.999630221	4.487592777	4.993382493	0.389622923	0.252	8.3	2.078	42.48841879	1.370508747	349.8885816
284	0	0	0.503989687	0.459896083	3.214264734	4.898679124	0.300034336	0.242	1.7	1.575	17.15103323	0.855556244	186.1477325
285	0	1	0.336008783	0.760286427	22.89091034	5.614051927	0.25067694	0.342	8.8	1.295	44.1731781	2.67651565	278.9593746
286	0	1	0.274374969	0.909488909	41.34640135	5.130295026	0.381863488	0.157	10.2	0.765	69.19633449	2.598000013	104.492129
287	1	0	0.810290223	0.661604608	30.03086908	7.27861345	0.20651633	0.357	5.5	1.67	54.94269822	1.706927094	282.1313278
288	1	1	0.598707641	0.561688072	17.73508697	5.143625964	0.462986874	0.207	4.7	2.015	48.27100822	1.611960457	344.2583747
289	0	1	0.976409893	0.56714664	22.65785004	6.120629897	0.531051512	0.455	5.9	1.345	56.83602196	3.981048303	274.9451284
290	1	1	1.224970943	0.434719287	120.8840185	3.113950495	0.175477234	0.482	-1.5	3.05	13.65536823	1.517486831	432.3624819
291	0	1	0.71169621	0.516761953	69.45267252	4.929364622	0.55845822	0.26	5.4	1.123	81.42703052	3.755856635	182.1658394
292	0	1	0.750695233	0.374966181	10.67251067	4.915340643	0.496178534	0.415	3.1	1.325	34.19409761	1.800272468	385.8855457
293	1	0	1.224676033	0.435292854	0.086832612	6.899749141	0.468675064	0.622	-1.6	1.035	29.31394609	1.250347641	136.6111106
294	1	0	2.927568323	0.397692267	5.366363362	5.591058928	0.589777858	0.507	-3.7	3.16	26.69236325	1.759888706	313.3717537
295	1	0	0.706514293	2.355484597	22.44857036	5.138255645	0.916794327	0.617	-6	3.535	37.57653207	3.326050687	183.4353536
296	1	1	0.478310293	0.755701031	20.72361193	5.063558907	0.282214235	0.232	1.8	1.426	29.78859702	1.138822379	40.15671587
297	1	1	0.360161201	0.764878216	25.4442291	6.464678737	0.260373557	0.962	5.7	1.583	30.52739067	0.918640113	52.26913363
298	0	1	0.865017318	0.361261901	14.22623169	4.882291546	0.746975225	0.242	2.8	1.803	36.07519493	1.492505363	167.5059428
299	0	1	0.682871986	0.356264031	0.844613388	5.104238151	0.311679974	0.252	4.2	1.245	26.44110009	1.287576113	293.2387536
300	1	0	0.956530725	0.326291968	20.68488753	6.38502731	0.734005798	0.335	-0.9	2.191	27.13555254	0.869432929	51.70998572
301	1	1	0.246465751	1.465380724	1.557248177	11.59351205	0.302009673	0.557	-2.4	1.47	29.16776775	1.217871861	597.4585519
302	1	1	0.840370929	0.615985602	22.05391973	5.569654318	0.477297237	0.365	5.4	1.978	44.18064406	1.903927633	327.4173461
303	1	0	1.235764454	0.752222108	6.112589064	5.997419556	0.219824642	0.622	4.7	3.001	34.81846409	0.762922295	801.4756569
304	0	1	0.821367204	0.312237873	7.990740278	4.588000198	0.178470683	0.492	-1.2	1.548	12.7157458	1.283200404	465.0311232
305	1	1	1.723357097	1.154549114	10.05928566	6.01489801	0.560045782	1.825	-1.7	5.415	62.24639809	3.712879068	106.1951798
306	0	0	0.37777976	0.447471803	18.86687313	5.785986801	0.179908147	0.275	1.2	0.626	38.53534884	1.165634432	94.78694406
307	0	1	0.702742986	0.457470463	29.00869628	6.146365544	0.851375541	0.172	5.2	0.943	30.50142968	1.40508045	226.5020172
308	0	1	0.434623063	0.480896643	30.96890267	5.021854517	0.304014494	0.2	-2	1.101	49.37746194	1.079124337	69.59590516
309	0	1	0.406004098	0.845037449	28.78512789	4.955139444	0.265862743	0.227	1.8	0.911	44.70896289	1.520547078	162.3775532
310	0	1	0.422341569	0.466157244	7.068609076	6.080702497	0.442875892	0.11	2.9	1.113	31.44159417	2.304124808	108.7057854
311	0	1	0.507464226	0.58738582	20.98367472	4.803539795	0.693719268	0.345	7.7	1.258	72.03597927	1.067460164	348.2836992
312	0	0	0.474173838	0.928574177	27.44885546	7.80458413	0.222312802	0.282	6.4	1.468	41.0492114	3.888734608	239.9180241
313	0	1	0.235856109	0.715023355	17.79423971	6.219944238	0.457236974	0.287	4.9	1.451	68.78494217	1.019435709	84.22429598
314	0	1	0.503406661	0.739568955	52.01283498	7.74878455	0.320964904	0.215	0.4	0.883	67.51002998	1.346238863	147.5924511
315	0	0	0.715412732	0.778953581	30.83560676	6.372585272	0.788853034	0.26	2.8	0.545	52.94764287	1.195150664	235.3079636
316	1	1	1.14511948	0.567142729	38.37361556	5.009131271	1.35126685	0.382	4.4	1.96	56.9503373	1.914111838	143.7845704
317	1	1	0.977386464	0.656135661	38.05415282	4.928951529	0.880388506	0.365	4.6	1.891	62.37802111	1.628161206	446.2212878
318	0	0	0.555770993	0.504229034	17.19117973	5.242309468	0.558234997	0.45	5	1.343	38.98564077	0.932965244	12.4076844
319	0	1	1.557180567	0.338270122	12.20416662	5.860669882	0.228540435	0.375	2.9	2.016	58.73326001	1.346472047	312.3811654
320	1	0	1.383327526	0.61313623	52.21671253	4.847480603	0.493897403	0.342	6.3	3.625	108.2062652	2.35373702	425.9329539
321	1	0	0.659927148	0.641376601	0.682695172	9.624182825	0.246129705	0.26	5.6	1.523	35.20978121	1.751935951	198.6736427
322	1	1	0.658176823	0.446867965	34.98365635	4.981501586	0.582472835	0.252	4.1	1.701	47.4914403	1.018081698	232.6931463
323	1	1	1.121227163	0.589820288	51.94607727	5.952243517	0.855689468	0.3	5.1	1.33	62.81927249	4.011460372	435.5082675
324	0	1	0.437000656	0.508821587	35.56494245	5.575191701	0.206911773	0.205	6.7	1.19	57.09199056	1.763603923	161.1064768
325	0	1	0.682982495	0.429326765	28.01145932	6.968879054	0.944857528	0.327	4.4	0.818	41.79792841	1.170365446	47.59335936
327	0	1	0.857248424	1.163139846	38.06504032	8.654058585	0.587989694	0.315	2.5	2.066	49.17112014	1.358870701	99.0580176
329	0	1	0.57553928	0.728196271	18.4972377	5.19179034	0.62397954	0.267	8	1.882	57.6961168	0.97333639	310.233351
330	0	1	0.10771694	0.417371455	13.9589771	5.140782336	0.15862595	0.172	7.3	0.888	39.01473129	1.226706769	172.9805055
331	0	1	0.695865452	0.654482448	26.11934633	4.644663561	0.348641386	0.38	2.9	1.34	42.22867679	1.377004478	26.19438984
332	0	0	0.41636107	0.605971923	16.30799855	8.911385336	0.299910848	0.247	7.8	1.63	40.76212971	1.683480408	395.0521119
333	0	1	1.032282731	0.692145823	14.87270726	6.811113724	0.459951003	0.425	7.6	2.438	37.55541009	2.785923082	414.9251855
334	0	0	1.431181388	0.584185452	14.2529873	5.368973842	0.372451881	0.38	-2.4	1.696	36.86429021	1.11281729	78.19192029
335	1	1	1.244494229	0.334639391	43.07174621	5.80941313	0.43402907	0.345	5.7	1.128	61.31995051	2.230635335	239.2176204
336	0	1	0.915872441	0.479419819	31.41269104	5.478197846	0.428324388	0.327	2.5	1.598	46.01068871	0.633514872	302.3609644
337	0	1	0.41891255	1.464453311	21.89388564	5.151886558	0.679612165	0.17	2.7	1.441	35.07586419	1.210153991	139.8928406
338	1	1	0.535627527	0.668414918	5.103759999	4.777500265	0.716487463	0.207	0.4	0.971	27.00466677	2.679403914	77.88965498
339	1	1	0.277969539	0.591978491	35.19793005	5.226150764	0.733322511	0.172	3	1.978	55.14863665	3.8249405	257.6899962
340	1	1	0.948183769	0.805320631	25.8108375	4.860171983	0.128172131	0.477	-2.8	1.623	41.75338877	1.008360094	269.2020077
341	1	1	0.896330307	0.35684205	9.697319962	5.769975073	0.940414723	0.412	3.7	0.908	56.29858573	1.960300403	76.74068599
342	0	0	0.344277295	0.394888111	58.73670989	6.06457837	0.819053005	0.297	4.7	0.878	86.85189783	1.053120428	289.317654
343	0	0	0.478332961	0.376006451	17.62605414	5.909264405	0.496603214	0.312	6.6	0.99	65.45464909	1.692575868	106.4936276
344	1	0	0.952411007	0.350792984	12.39349943	5.175667543	0.64825151	0.272	2.3	1.628	36.20957733	1.280497266	453.127428
345	0	0	0.143597862	0.414328257	30.71843103	6.740526401	0.455200129	0.142	4.4	0.478	37.40868758	1.127754492	18.27422297
346	0	1	0.427167182	0.679623282	62.826892	5.048363782	0.392851096	0.252	-1.9	1.418	0.797164762	5.237272928	151.8974759
347	0	1	0.647291408	0.598731587	46.40129226	5.550918033	0.435710996	0.247	8.8	1.536	100.7640313	1.747975764	223.5351158
348	0	1	0.110543752	0.662472554	11.63309302	5.195238226	0.401184419	0.08	5.6	1.49	31.28287351	0.545980614	153.4880024
349	0	1	0.242422475	1.489577429	29.48104362	4.587859636	0.819015164	0.165	5.8	0.196	49.3468708	1.5858653	92.49908657
350	0	1	0.773982786	0.763111407	61.07589713	6.621170346	0.253285494	0.312	4.6	1.225	82.51615024	1.420798096	273.9098027
351	0	0	0.22223924	0.770362867	8.918852024	5.90943915	0.651677673	0.38	3.5	1.151	48.39899768	1.211444219	38.33184229
352	0	1	1.104863976	1.139767271	17.37281315	5.481769089	0.279158629	0.377	5.9	2.438	34.68991885	1.073497976	243.7355831
353	0	0	0.527701277	0.381256602	0.33475327	6.666422621	0.818438784	0.245	1.7	1.345	16.7342413	0.842341628	26.54749371
354	0	1	0.659012428	0.5806025	33.7545752	6.049663224	0.266534132	0.207	3.2	2.315	29.39532236	1.165650325	133.4748598
355	0	1	0.086401389	0.461957455	6.089669399	5.280967855	0.332292782	0.225	3.4	0.96	28.05801643	0.83268451	197.2654282
356	0	0	0.485433921	0.34848516	21.65443538	7.974375159	0.531201526	0.302	6.1	0.953	36.8029117	1.87630785	162.2591853
357	0	1	0.130463983	0.357273173	9.821813656	5.568880065	0.353565567	0.16	6.5	0.831	27.16752907	0.881817097	168.9279918
358	1	1	0.983480296	0.403052682	2.125810845	4.584996945	0.441448895	0.512	-1	1.993	36.60261218	2.15071233	225.8982246
359	0	1	0.728137716	0.457474724	13.6357926	6.786714601	0.259090603	0.442	-2.6	1.975	5.501667099	1.735838011	550.5652053
360	0	1	1.120963455	0.613376174	24.2300213	6.414031468	0.33032852	0.445	4.7	1.823	70.71766392	1.8368151	161.5838352
361	0	0	0.151865839	0.602062306	2.206970245	5.307101444	0.322790456	0.35	-0.6	0.765	9.18166648	1.014161371	129.3961019
362	0	1	0.86784968	0.316821691	82.26880499	4.867565775	1.31526476	0.3	-5.6	3.703	14.30160344	2.279341593	297.2942055
363	0	1	0.449887449	1.037540509	40.25222928	5.335899066	0.360920705	0.25	-0.5	1.341	49.9759996	1.590031076	380.7152221
364	0	0	1.177861546	0.581475681	4.532017294	4.938831479	0.167740816	0.235	4	2.051	39.25056186	1.053419841	506.8955833
365	0	1	0.276512905	0.650818361	15.72873057	6.283487666	0.336604478	0.215	6.3	1.151	50.56896454	2.273044129	188.6716789
366	0	0	0.026339127	0.701620728	2.694893648	4.838235364	0.072551655	0.352	-1.7	0.33	4.086054274	1.190338579	17.89015612
367	0	0	0.30330791	0.449520408	24.45027012	7.914359813	0.224987556	0.13	4.8	1.226	23.1876103	1.291848222	199.9164664
368	0	0	0.149977529	1.912381452	25.02361293	6.958331521	0.91449334	0.23	2.5	0.746	34.51844065	1.417932329	217.977759
369	0	1	0.195633214	0.829865826	29.15671965	5.021660512	0.35844564	0.71	-0.4	0.491	46.1857389	1.626935689	1.139246262
370	0	0	0.517724318	0.822540558	31.27553386	5.017111242	0.601989512	0.565	6.8	1.758	71.8912108	3.102317274	464.0509036
371	0	1	0.507892288	0.354348914	29.63901771	5.190036844	0.797768007	0.287	2.4	0.968	55.35790056	1.096166278	266.9799405
372	0	0	0.39464875	0.87564374	66.10893361	4.83145798	0.353211094	0.232	3.7	1.085	95.32454225	1.292125821	70.16855161
373	0	1	0.450841931	0.63015194	30.59827305	3.283872078	0.641789957	0.305	2.6	1.544	47.03256795	1.705171246	100.407406
374	0	1	0.81493222	0.522983393	23.69488308	6.370889397	0.480510658	0.305	4.7	1.667	48.69041328	1.308562128	270.3024763
375	0	1	0.8696221	0.549407969	32.98428448	8.130077024	0.706013185	0.317	6.4	1.763	40.5937407	2.083027127	583.9890177
376	0	1	0.056249037	0.625255	28.53208275	4.674808671	0.462595221	0.312	2.1	1.298	33.85423115	1.229691563	190.431721
377	0	0	0.473083937	0.38941224	7.76020447	5.390129083	0.198853091	0.317	1.5	1.473	9.47190922	0.732798732	211.1353839
378	0	0	0.737553562	0.598187993	29.33775134	5.244522199	0.342424462	0.257	6.7	1.813	50.72861794	1.344801426	301.0426244
379	0	1	0.229050152	0.517859454	4.592741446	6.005807337	0.154455511	0.162	0.5	0.946	46.32171415	1.686604034	70.94044794
380	0	1	0.273722398	1.296281944	5.423517983	5.846885017	0.16426769	0.312	-2.7	2.163	10.68935796	2.026593451	74.94443405
381	0	0	0.27256304	0.610973662	30.18949104	8.199068936	0.383463151	0.267	3.1	0.868	49.71671343	1.639744588	89.80471139
382	0	0	1.106655643	0.597681631	6.43765272	9.466548882	0.162567026	0.302	-2	1.66	28.5385577	1.736870936	360.7560851
383	0	0	0.800639382	0.499244025	15.47734743	4.488657451	0.456419717	0.235	-2.4	1.765	33.55364282	1.338666491	84.92747237
384	0	1	0.300053255	0.471698436	32.42782029	5.371239316	0.68594763	0.22	4.7	0.845	39.96776619	2.095483483	215.3290034
385	0	0	0.161036794	1.051029857	6.854442352	5.952637502	0.248505396	0.265	1.6	2.093	6.864018174	0.875524282	269.8588685
386	0	1	0.42129505	0.508419535	2.873056436	5.520522067	0.375630835	0.162	-0.6	1.375	30.73125707	1.034833437	127.5003152
387	0	1	0.742674641	0.232940621	18.47739164	6.723902097	0.496036233	0.307	7	1.473	60.19815675	2.272035558	274.3275074
388	0	1	0.620568624	1.182433761	21.13655794	4.875512549	0.274759019	0.352	4	1.401	42.1104699	2.313862625	143.8933583
389	0	0	0.27226294	0.978569269	4.189860822	4.858489247	0.323906748	0.505	-1.8	1.393	15.9381764	0.834367763	300.7281761
390	0	1	0.133837799	1.040532955	11.59044888	6.869530936	0.2271005	0.23	3.5	1.455	22.3720926	0.654503328	288.4497685
391	0	1	0.704107919	0.499094029	22.75766435	5.211136721	0.834940866	0.27	9.3	1.06	53.44392508	1.944633226	265.5549883
392	0	1	0.506657599	0.551677299	1.845343485	5.520217405	0.398874504	0.372	2.8	1.641	20.95233671	1.324137709	372.0095076
393	0	1	0.234032261	0.792816172	89.79678634	6.632143743	0.438928584	0.187	8.6	0.958	99.14720479	2.794433997	277.2950605
394	0	1	0.543045208	0.614553916	19.9984271	5.548003441	0.214910297	0.195	1.4	1.171	32.44189683	1.717381602	122.8401078
395	0	1	0.156678837	1.080749459	28.78874719	4.875602657	0.285575061	0.06	6	0.441	49.28183078	1.52004622	85.74894723
396	0	1	1.223574765	0.576865102	7.03170836	5.273076912	0.12626622	0.622	-1.6	2.143	23.40788813	1.151784366	362.3349806
397	0	1	0.68194549	0.183500706	26.65040725	5.330067472	0.261684892	0.132	6.6	1.831	62.81967857	1.335454898	131.7429718
398	0	1	0.28204906	0.370764379	43.32912549	5.851507316	0.143755558	0.17	0.4	0.523	49.65380901	1.348630429	140.1479768
399	0	1	0.621447969	0.747249979	22.24043185	5.161042212	0.21029868	0.6	-0.4	2.155	38.12211635	1.471613904	262.6328614
400	0	1	0.019173165	1.061097075	10.94584603	3.932742841	0.583436624	0.107	-1.1	1.003	0.551432609	0.65985814	45.94382141
401	0	0	0.598024042	0.717594914	19.72202463	4.797662767	0.743161607	0.235	3.6	1.475	31.44543478	1.300800311	202.8755624
402	0	0	0.646759628	0.49048592	5.280574107	5.159184016	0.271082875	0.2	-2.4	0.51	15.53396237	0.821869183	48.57778328
403	0	1	0.302310759	0.696521547	10.42104918	5.470531582	0.368846865	0.215	2.3	1.471	0.578487762	0.854554203	307.6530839
404	0	0	0.454191923	0.331954025	18.83710032	5.423794302	0.181868275	0.177	1.7	1.321	22.52243939	1.137081684	266.845978
405	0	0	0.146950364	0.982413713	44.46283715	7.396940371	2.527640947	0.18	-1.9	0.988	27.96172622	1.611472632	19.01261362
406	0	1	0.306174706	0.635080816	4.509387987	5.756882634	0.72478924	0.217	2.2	0.715	37.73982862	0.964608937	244.7949673
407	0	1	0.10967076	1.174395146	13.05094816	6.352805165	0.888439926	0.25	2	0.328	39.91277055	1.566114001	84.01313261
408	0	0	0.426416582	0.987516688	13.8291859	5.944758649	0.469140047	0.2	-3.3	1.145	24.06574932	1.511843835	312.7628573
409	0	1	0.429326044	0.562183942	32.83650394	6.986100409	0.145802575	0.3	5.5	1.276	54.00531878	1.96018659	340.8307584
410	0	1	0.188344028	1.354491872	3.082944392	5.095961352	0.913186001	0.31	-1	0.953	28.34047388	2.08711809	6.124366412
411	0	1	0.283527244	0.636381665	1.083356018	4.697253088	0.392413799	0.295	0.8	0.658	30.00808481	1.619103076	338.1902506
412	0	1	0.270184839	0.5399281	27.02528161	5.409022119	0.33401279	0.457	1.9	1.255	49.97806604	2.197575409	664.0440032
413	0	1	0.302129612	0.811129417	3.596254034	4.855791092	0.075834908	0.15	0.5	0.183	19.61590632	1.688084449	124.6364181
414	0	1	0.416731872	0.47401497	19.94986293	5.260159496	0.763323989	0.18	4.5	1.301	47.77357738	0.865254231	196.5153383
415	0	0	0.124109236	0.869381507	10.38199578	5.552771887	0.073914391	0.18	1	0.345	22.61660196	0.941156918	6.836176915
416	1	0	0.828933971	0.601238378	28.22255581	7.248001723	0.502805649	0.365	7.9	2.29	86.76335616	1.870958787	381.5024821
417	1	1	1.15115352	0.397571517	3.753436894	6.326526462	0.467173303	0.072	-2.4	2.588	5.641009287	1.709040022	3.241835789
418	1	1	0.633845798	1.202081894	15.55105651	3.644096836	0.104213129	0.24	-2.2	3.933	6.972175153	2.289236888	191.1756602
419	1	0	0.218282416	0.765403323	12.21622295	5.35648611	0.317491671	0.07	0.5	1.2	10.55143517	0.689012209	35.8606306
420	1	1	0.524606117	0.456633365	30.05922762	9.113479209	1.757641446	0.32	-2	1.931	31.75714705	2.86170982	230.7207879
421	1	1	0.480553266	0.47325416	24.3417099	3.549818188	0.30941186	0.312	0.7	0.988	8.331891876	0.978418539	111.9270619
422	1	1	0.680992051	0.574503525	2.052026892	6.306596876	0.797804843	0.142	-0.9	1.453	9.439698924	1.953996147	105.9581583
423	1	0	0.998054188	0.730305207	53.35049102	7.512329114	0.268440691	0.395	3	0.71	62.07986298	2.343650227	12.21980552
424	1	0	1.312015307	0.361833858	16.42033295	5.724335989	0.457424455	0.467	0.4	2.53	20.88827367	1.471649273	257.9606696
425	1	0	0.526506965	2.10398309	1.202791723	5.014692098	0.30440666	0.447	0.5	2.168	19.43061691	1.162324752	754.7315388
426	1	1	0.321553377	0.765466918	0.060554843	5.778938475	0.252016215	0.197	1.8	0.735	25.81319231	1.296409808	144.5972547
427	1	0	1.469805493	0.392444239	29.13094126	5.322946528	0.746853136	0.41	-10.5	1.04	24.30920255	2.458839499	62.32745825
428	1	1	0.597832979	0.702661522	12.36472433	6.199746908	0.294608507	0.182	3.2	1.323	29.93714653	1.429440031	231.9275395
429	1	1	0.565009508	0.393030849	12.69652467	6.379806075	0.349856834	0.495	3.5	1.995	23.22764317	1.631106548	220.2577345
430	1	0	0.965118652	0.3405695	10.41124477	4.749638093	0.385152072	0.317	2.1	2.958	14.23835867	1.143960497	518.8363825
431	1	1	0.757542285	0.622663888	8.455645489	6.237540812	0.237120828	0.147	6.1	1.87	40.06483057	2.271138732	628.7649766
432	1	1	1.07964376	0.572383521	47.1703066	6.17170286	0.52179671	0.437	1.4	2.446	45.7433409	2.139655	262.355445
434	1	1	0.61736991	0.712683638	7.50619231	8.83070816	0.55150511	0.21	0.4	1.415	31.3234857	1.2197927	322.23482
435	1	0	0.247897503	0.468833533	10.89774109	3.908294371	0.164495347	0.175	3	1.618	21.2653321	1.759658424	243.4424568
437	1	1	0.745932846	1.195630895	44.09103924	5.180990569	0.677781732	0.732	0.8	2	55.59122422	1.274530761	499.7847311
438	1	1	0.72067695	0.553888436	19.0794377	6.58765739	0.86097137	0.375	1.1	2.863	20.8219194	1.18382085	332.045305
439	1	0	0.695937453	0.774792862	5.742121918	7.172998019	0.351271403	0.217	0.4	1.903	25.23363829	1.367161514	416.8978305
440	1	1	0.368311595	0.746662311	28.56537497	5.04161053	0.140506058	0.222	-0.7	1.611	28.06663744	1.798039319	536.2821411
441	1	1	0.384739379	1.348122033	37.07745185	4.313095405	0.819974319	0.447	2.3	1.778	21.47055355	3.476112584	449.1819574
442	1	1	1.659757075	0.965634812	24.81766547	6.846955987	0.656717561	0.922	-5.8	2.9531	6.398917138	1.952904867	671.8587756
443	1	1	0.319972002	0.648587271	3.654686684	4.216280875	0.950760147	0.192	4.1	0.78	25.0338242	3.254171332	91.22875466
444	1	1	0.111316099	1.16244909	20.25854367	4.547754139	0.324032211	1.112	-4.7	2.14	11.74380228	1.265096764	7.938562987
445	1	1	1.447275676	0.379271599	15.08154634	5.984222744	0.460560988	0.417	-4.9	3.068	41.95302793	1.787659644	577.2990605
446	1	0	1.356783681	1.452908461	8.91645895	5.75793462	0.363521486	0.417	-1.3	0.853	16.1608224	1.53285024	333.5521834
447	1	1	0.327547705	2.944365842	9.671211671	5.76745633	0.183013208	0.387	0.4	0.993	11.22745257	0.658627491	195.789234
448	1	0	0.169360379	0.691467665	2.223786424	4.389868549	0.431085038	0.182	-0.8	0.441	9.078154179	1.67951312	3.776102295
449	1	1	0.293056286	0.741656437	2.34119928	5.810760346	0.420155238	0.275	-3.8	0.845	26.82874315	1.469174652	163.0846404
451	1	1	1.612204425	0.429994168	37.28257498	4.899816313	0.277286551	0.285	-1.7	2.433	24.0078271	0.97511776	427.4265188
452	1	1	1.620551081	0.445711576	41.90315884	6.450094314	0.529208435	0.317	-0.4	1.888	71.68848965	5.357924101	199.794533
453	1	0	0.35561614	1.034082837	9.778734917	4.326717045	0.124341137	0.177	1.1	1.481	5.523199247	0.681171383	260.6102155
454	1	0	0.694162849	0.801650146	5.445586589	4.619902801	0.581663963	0.175	-0.9	2.353	23.81624452	3.28457706	106.7117958
455	1	1	0.363102044	1.121613438	18.04789486	4.925702902	0.324976188	0.325	-2.5	1.446	3.257464882	2.76135495	236.3421544
456	1	0	0.662566146	0.639131594	25.7375293	6.510063099	0.510596505	0.442	-0.4	1.098	28.23954445	1.646455167	291.8102067
458	1	0	1.696139406	0.204237447	113.2611925	7.689363007	0.741420472	0.325	-2.8	1.7	71.60283626	1.256763391	285.0594955
459	1	0	0.315791151	0.635279067	12.94600616	5.081521015	0.371063047	0.225	3.5	1.033	16.9746395	2.186338415	95.57990458
460	1	1	0.90750784	0.279410906	0.737932529	6.108805652	0.365209795	0.25	-2.2	1.5	24.85870544	2.321188577	116.8968686
461	1	0	1.501474244	2.400526363	22.79151773	5.632036556	0.360513014	1.122	-5.9	4.01	16.87211984	2.006443606	402.0717446
462	1	1	0.409933859	0.351030344	9.11073177	9.14218079	0.337093219	0.162	2	1.098	29.21212375	1.300367724	261.7439384
463	1	0	0.5030133	2.141113671	4.49096844	5.443574772	0.339566765	0.277	-0.6	1.518	18.15207223	0.970495928	98.53852644
464	1	1	0.355362901	1.616741631	6.689769514	5.704343375	0.192625144	0.212	-1.8	1.058	0.699053427	1.153455076	72.87065221
465	1	1	0.709484354	0.265443418	18.90536384	8.078526426	0.210600716	0.325	-4.4	0.778	6.504148075	2.865882907	302.3472033
466	0	1	1.02121928	0.675806037	40.2683564	4.49881788	0.19937214	0.35	4.9	1.793	56.5983196	1.7864768	206.073689
467	0	1	0.51230345	0.937286806	32.3994235	5.12149567	0.63619863	0.337	10.4	1.578	64.7324242	2.37838882	297.532502
468	0	0	0.27581373	1.460555608	42.03139542	4.86469909	0.64939903	0.187	4.8	0.52	71.21643375	1.609927044	169.5795892
469	0	0	0.23061933	0.393671462	9.73893631	4.70334681	0.20753991	0.15	3.3	1.211	20.5143035	1.13557276	130.66983
470	0	0	0.416622095	1.0106391	12.16060626	5.252150032	0.387021218	0.237	3.5	1.023	9.801279933	0.875157909	189.0883924
471	0	0	0.187568768	0.438915268	22.96596547	6.090048803	0.777680734	0.19	3.9	0.871	38.39026191	0.927585386	132.453906
472	0	1	1.131772748	0.900894626	2.295670676	5.693148354	0.469309338	0.462	2.5	2.076	28.09523885	0.788785038	487.2794236
473	0	1	0.480679627	0.349380687	10.46039959	7.356846615	0.979698533	0.207	4.7	1.556	21.91014408	2.425664446	136.101621
474	0	1	0.718547297	1.268860809	24.20131938	5.557795674	0.586203598	0.45	6.4	2.306	41.24339219	1.316633993	564.5929036
475	0	1	0.629065203	1.47507686	17.58748364	5.362799092	0.468755027	0.337	2.6	1.738	39.55320433	1.233613501	232.9511153
476	0	1	0.38865959	0.99295527	4.24029751	6.54178775	0.67226769	0.162	-1.4	1.693	31.3498949	1.80825422	172.863571
477	0	1	1.32366228	0.283545503	34.42121181	5.956604777	0.74938209	0.265	9.1	2.158	34.96735722	2.747754682	256.15239
478	0	0	1.153083766	1.072301919	46.1517455	5.292522512	0.710780126	0.352	5.6	2.01	54.10322562	2.149756913	247.5311241
479	0	1	0.550354367	0.346445606	17.80469095	7.038760267	0.180338321	0.347	3.8	1.88	35.79898996	0.728981624	197.9190939
480	0	1	0.540573612	0.760675016	28.74811045	3.87262285	0.656421307	0.355	4.7	1.175	59.04712226	1.69156645	134.1932109
481	0	1	0.409684425	0.497413043	33.41822409	4.925809409	0.214144171	0.187	5	0.908	48.87834424	1.563236828	111.1596436
482	0	1	0.955608798	0.343398717	34.17798436	4.864728002	0.314970813	0.392	7.3	1.958	47.7189676	2.1130165	271.0359509
483	0	1	0.408225439	0.432102579	32.35993255	5.486939776	0.063647206	0.15	1.9	1.023	33.6194701	1.439016248	101.8952971
484	0	1	0.481710654	1.101768699	16.75616067	6.399605577	0.580983012	0.402	2.9	1.028	22.84108529	1.548821782	61.54746073
485	0	1	0.537347309	0.860185033	54.13256929	12.46170442	0.317862724	0.23	12.5	0.933	66.1000949	1.826418445	188.4496794
486	0	1	1.060689281	0.299800717	17.66351895	5.339912955	0.593926177	0.482	4.5	1.913	49.26000937	1.217030514	252.8790682
487	0	1	1.056052791	0.699549742	92.03002193	6.193613079	0.478260039	0.312	4	1.158	86.79718732	1.943973897	367.9075905
488	0	1	0.147740217	0.556422134	31.36370762	5.256232718	0.471577456	0.13	5.6	0.918	45.37256376	1.899236086	79.06664514
489	0	1	0.947583371	0.523730812	46.8642109	4.796463705	0.422066814	0.21	2.6	0.923	64.63816603	0.897212437	190.4684118
490	0	0	0.873356918	0.524416292	9.933973049	4.802526502	0.457680582	0.307	3.4	1.323	23.52283546	0.747273707	329.9248303
491	0	1	0.299636426	0.730993722	20.51979617	4.743508157	0.186408583	0.197	3.8	1.076	33.02834198	1.528236194	130.1906083
492	0	0	0.725542325	0.734365105	18.02499899	6.036475022	0.743067205	0.345	-1	1.678	29.00319233	1.619031372	191.3294137
493	0	1	0.349773409	0.455032593	31.52830833	7.73913022	0.482369294	0.285	0.6	1.368	43.49333785	1.206233698	45.8702864
494	0	1	0.188677459	0.35343231	0.649126918	2.909250972	0.434088945	0.275	3	0.761	41.06865626	2.156800636	16.73413007
495	0	0	0.345417838	0.408924888	28.75692279	4.910967047	0.767165194	0.31	6.8	1.02	53.21915773	1.209650649	208.8655938
496	0	1	0.774558872	1.086409923	14.43107811	5.205422737	0.269442404	0.33	2.6	1.09	35.99118128	0.748599114	241.9793499
497	0	1	0.079821585	0.794854692	54.46681863	5.150004671	0.742220371	0.21	9.8	0.795	81.84892424	0.953435392	159.8354895
498	0	1	0.329102513	0.544141086	69.33249087	5.465174892	0.544853817	0.315	3.2	0.823	78.09943428	0.632577491	96.3273265
499	0	1	0.691407365	0.289110705	54.9988746	4.748556191	0.303672708	0.202	6.5	1.293	68.22062083	0.890465278	275.9597153
500	0	1	0.117423298	0.455898948	19.36753016	5.406946961	0.391326083	0.2	8.1	1.053	50.37658702	1.525276909	192.309467
501	0	1	0.390325597	0.326261539	13.5594235	6.481870086	0.275294415	0.197	3.1	0.676	27.4885051	1.872639334	120.4721045
502	0	1	0.40283675	0.310746553	23.39039042	6.914296814	0.506180541	0.305	3.3	0.615	48.52629387	1.216474223	54.67457735
503	0	0	0.317981692	0.439454267	11.63490435	8.86627311	0.233431027	0.287	1.1	1.243	19.00229919	0.922868785	209.1260015
504	0	0	0.218547287	0.582444426	15.77610505	7.157120937	0.377666655	0.157	2.9	0.921	31.14152177	1.472769162	32.94605378
505	0	0	0.744644792	1.547239123	23.41328476	9.158303909	0.403258416	0.43	5.5	2.228	43.30120139	1.872318931	48.85632762
506	0	1	0.562362403	0.371790073	13.97866975	5.048129076	0.389786741	0.187	5.1	1.968	48.47843155	1.621493412	251.8357026
507	0	1	0.470553069	0.61731219	14.45871311	6.365273462	0.508682603	0.307	6	0.918	44.27613112	3.012170842	266.0003179
508	0	0	0.356968519	0.415446193	33.74310471	4.850671251	0.262992233	0.347	4.9	0.055	47.92448898	1.120972094	61.24880952
509	0	0	0.947386054	0.432541591	81.33362912	7.107449532	0.358459044	0.51	8.8	2.04	82.49332062	1.522443204	275.5980621
510	0	1	0.304859685	0.430477395	24.37978925	8.307331152	0.265643785	0.232	7.6	1.416	46.98588023	1.230310895	138.3365218
511	0	1	0.694800289	0.654040609	26.11934633	4.694966776	0.317160982	0.38	2.9	1.34	41.34597351	1.611713983	1.276383232
512	0	1	0.842093121	0.43258044	11.99747901	6.518537483	0.571680181	0.375	1.6	1.403	51.83024727	1.878117051	337.4608519
513	0	1	0.586864564	0.24164255	72.1673182	6.473006955	0.520880989	0.227	4.8	1.203	87.18457843	1.644168407	196.417063
514	0	1	0.450650266	0.480481077	28.79874279	4.716934808	0.303038203	0.207	7.6	0.985	42.7675585	2.482416911	181.551336
515	0	1	0.290441986	1.049379078	18.74915395	4.815237574	0.781541406	0.42	2.2	0.556	35.86807996	2.922425904	15.78937907
516	1	1	1.49800409	0.316662017	25.0473928	4.73230369	0.60486172	0.377	6.8	2.515	23.6904325	1.6762909	584.322023
517	1	1	1.01514672	0.340548914	29.0945969	4.73861932	0.74687562	0.21	3.7	2.003	47.0337794	1.85266176	154.306404
518	1	0	0.590470127	0.506026815	19.64582966	5.476268968	0.331271283	0.315	7.7	1.86	53.60473725	1.772161016	434.764343
519	1	0	0.11622782	0.852771943	4.22164793	7.63994033	0.17542991	0.487	0.4	2.033	20.0861614	1.07636165	15.328115
520	1	1	0.16170405	0.732502573	1.7476864	8.50411696	0.47931467	0.227	-1.3	1.033	12.1081172	0.60340008	283.75777
521	1	1	0.14974712	0.736021678	29.0352343	4.63158952	1.13785293	0.247	7.3	0.775	63.3657878	1.30210239	166.83853
522	1	0	0.49199705	0.371858616	5.30366091	4.52762268	0.13854446	0.272	-0.7	1.676	13.9525289	1.70831197	241.506814
523	1	0	1.04644502	0.652982237	6.81423073	5.05393476	0.34248321	0.182	5.2	1.848	36.387461	1.86737639	281.649291
524	1	0	1.53993555	0.426608759	7.91685022	5.62680018	0.63196923	0.535	0.5	2.151	9.32612906	1.6519462	173.31498
525	1	1	0.30032767	0.832338699	6.42498495	5.02696739	0.42165316	0.25	3.6	1.726	25.1269796	0.94448926	173.378231
526	1	0	0.44333533	0.686385665	49.0958273	4.94691662	0.66907369	0.367	5.1	1.026	67.5542418	1.42728439	124.134132
527	1	1	0.627691793	0.383379821	7.649454323	6.430912671	0.166216183	0.372	0.9	1.79	35.63134228	0.788929516	218.1845035
528	1	0	1.258104004	0.855096943	7.563950043	7.441283049	0.511091599	0.54	-0.8	1.756	19.49255229	1.064939965	288.2498568
529	1	0	1.74629498	0.878186591	1.78214294	5.3347501	0.43068979	0.332	-5.4	2.853	34.6544207	1.2905555	533.617144
530	1	1	0.96630944	0.448820416	57.8499409	7.89434479	1.74609692	0.44	4.9	0.995	78.2454128	1.92910115	9.78631981
531	1	1	0.423622567	0.499819397	9.520701327	3.975677095	0.545585698	0.392	-2.4	2.283	9.992587869	2.408484949	311.9598084
532	1	0	0.46678794	1.259863001	41.6419158	5.03752942	0.48431121	0.212	4.5	1.235	63.6551313	1.6778883	196.857449
533	1	1	0.5127398	0.437929827	6.76249187	8.37306098	0.31842035	0.187	0.5	1.178	53.6000724	1.5708194	178.415792
534	1	1	2.797490545	0.29080645	14.24238148	4.785014116	0.164972027	0.715	-2.5	3.273	54.02830442	3.604599437	599.8380935
535	1	1	1.38165547	0.700127268	38.0226913	4.83256532	0.62255336	0.187	2.4	2.39	46.9537224	2.412986	454.948435
536	1	1	1.144960381	0.567142729	40.12261301	5.037656228	0.337922677	0.382	4.4	1.96	57.39096485	1.458193378	154.7625133
537	1	0	0.140959262	0.963611932	18.58238313	5.710710843	0.660754004	0.165	6.9	0.688	54.53278723	0.829241524	180.8645905
538	1	1	0.405912149	0.505098399	4.05949326	7.962204428	0.911130104	0.225	2.1	1.166	26.01289435	2.126619661	206.5722194
539	1	1	0.57418426	0.604980733	37.28688596	6.160839718	0.497327155	0.067	2.2	1.565	70.71486285	2.322398854	89.82342888
540	1	0	0.242911125	0.287257049	41.34162504	10.6444415	0.380572929	0.28	6.6	1.26	7.574693229	1.185027445	241.5677734
541	1	1	0.520065408	0.31304329	46.21709853	3.903903933	0.948477299	0.31	-2.7	1.348	13.57118608	2.017293388	120.9018542
542	1	0	1.281931421	0.328946863	61.55137906	6.227432714	0.463994177	0.58	5.3	1.438	76.12003989	1.825325012	246.4251061
543	1	1	1.39171114	0.478056499	24.18808339	5.628962836	0.744765435	0.565	5.1	2.662	52.16512539	1.049116513	442.0649311
544	1	1	0.308737826	0.760307964	7.858061327	5.385650004	0.291594857	0.395	-0.7	1.383	9.004964222	1.412562259	259.9493555
545	1	1	0.695122219	0.672302591	5.075075733	3.841772366	0.940882432	0.417	4.8	2.028	46.57166954	1.683363622	424.8065959
546	1	1	0.638733861	0.890193504	10.59608244	5.091517081	0.247345919	0.407	4.7	1.91	40.82192848	1.221448219	248.7393165
547	1	1	1.022852697	1.269079112	32.00553675	7.203652979	0.274506425	0.135	3	1.79	64.87345919	1.498491736	93.33782369
548	1	1	0.504102947	0.573369617	28.38002704	9.018698577	0.290415745	0.19	5.3	1.485	45.28610269	1.823334854	201.398165
549	1	1	0.474923651	0.522745935	36.24744514	4.310701644	0.925201036	0.287	8.1	0.985	52.51577031	1.43163549	101.1156088
550	1	0	2.840621459	0.369657559	55.650219	4.381845317	0.425255166	0.515	2.3	2.223	72.47597758	0.889710472	563.0967077
551	1	1	0.676692469	0.594169465	18.17771962	5.71440794	0.909901132	0.14	2.7	1.745	42.89224929	1.346951541	125.9494987
552	1	0	0.443891158	0.531601971	1.346311306	5.232075731	0.747671536	0.31	-1.3	1.39	16.49824045	1.461852198	131.0714908
553	1	1	0.991656164	0.584031445	49.43378972	5.179338072	0.742699889	0.385	12.3	1.658	88.10700058	3.473158846	463.4978906
554	1	1	1.116065282	0.611427725	45.44279259	7.935138946	0.782929241	0.265	2.6	1.368	59.21376156	2.690399825	312.4844828
555	1	0	0.399572631	0.334260824	31.73122659	6.302339485	1.062288776	0.297	9.4	0.635	53.13619664	2.314926534	60.18532774
556	1	1	0.966998924	2.008509195	39.55221347	4.298044472	0.313919421	0.517	3.1	2.263	58.82693285	2.328817009	474.467723
557	1	1	0.300882756	0.58155459	29.418921	5.75226164	0.808219526	0.237	6.5	1.163	49.10927817	3.143025481	189.2874995
558	1	1	4.450047447	0.322110759	5.688357888	5.761502934	0.860146785	0.552	-3.2	2.333	26.92120792	2.67420916	114.2670981
559	1	0	0.490260207	1.069276755	48.00248079	4.072763744	0.246734725	0.34	3.7	1.845	42.74405791	2.695017869	170.613788
560	1	1	1.107357344	0.82105658	27.85019003	13.08186872	0.236837274	0.46	3.5	1.245	48.71198291	2.02056495	125.8305507
561	1	0	1.019825167	0.442614198	15.46568942	5.073395288	0.712098505	0.337	0.5	1.735	43.96064406	1.006166649	296.1750991
562	1	1	1.824131453	1.58256977	16.6228622	5.271751893	0.244315119	0.417	-8.4	3.488	23.49353965	1.558298237	484.7769867
563	1	0	0.503588769	0.764968052	3.119921507	8.266301913	0.683559474	0.452	2.2	2.065	37.92932905	2.018547831	315.7934913
564	1	0	0.983480296	0.403052682	3.485860999	5.843195661	0.441448895	0.512	-1	1.993	36.60261218	1.904573149	225.8982246
565	1	0	0.898048309	0.301428907	9.844887553	4.641416984	0.232634295	0.432	1.4	1.883	31.49381017	1.339646806	296.8251052
566	1	0	0.18580275	0.52723014	23.26723847	5.795928722	0.692048157	0.255	4.4	1.256	42.67932337	1.470405185	321.8456365
567	1	1	0.776875327	0.477382067	13.40319677	5.16392501	0.629588784	0.287	1	2.021	29.25262953	1.995813401	450.9837727
568	1	1	0.643635669	0.554347089	13.62642191	5.087993224	0.353955827	0.272	-0.5	1.401	28.97411555	1.707261151	133.2426568
569	1	0	0.657555878	0.797634244	44.03092444	4.721313382	0.936353546	0.175	1.3	1.273	58.00703034	4.04401572	232.1984103
570	1	1	0.353852018	0.310580039	6.024018814	4.907377161	0.368748028	0.25	-0.5	0.673	9.921090898	0.894871136	6.873460876
571	1	0	1.400535921	0.727245291	11.57518165	6.176026386	0.297478381	0.59	0.7	2.356	28.07723676	1.089536875	324.5540704
572	1	0	0.851923962	0.373167752	28.69697466	5.889979931	0.625108136	0.49	3.4	1.793	42.86278185	1.192670734	736.5251166
573	1	1	0.826631171	0.582898994	8.062087289	6.402944551	0.389042022	0.447	0.5	2.078	19.14401755	1.76607982	447.6474012
574	1	1	0.941183704	1.28185278	84.36064681	6.371515727	1.361992149	0.41	3.6	1.413	94.30988032	2.430373108	244.7193953
575	1	1	0.350870899	0.645962893	3.093164561	4.734364185	0.315613385	0.38	1.6	0.55	27.54692901	1.520571857	346.8533601
576	1	0	0.502185512	0.747620074	29.58723297	4.029320254	0.31579153	0.445	2.6	1.913	44.97626109	1.175038051	574.6952583
577	1	1	3.705712246	1.498271708	36.36083277	5.141217887	0.134949514	0.485	-4.5	4.438	43.26688969	3.344829214	642.0367982
578	1	0	0.472993201	0.951794853	5.804700802	4.469439162	0.823938954	0.482	-2.6	1.418	28.82565484	1.998984358	415.769484
579	1	1	1.01401821	0.608955903	0.244901677	9.025334749	0.293001034	0.557	-1	1.998	26.01579298	1.274138056	215.0143617
580	1	0	0.723295623	1.240069005	10.5293834	5.4656906	0.371958444	0.36	-5.5	1.878	7.346312652	1.593983041	215.5152966
581	1	1	0.151196973	0.56836942	22.16305403	7.433139818	0.324850905	0.135	4	1.3	30.80291336	0.664973686	125.0774793
582	1	0	0.183662669	0.807458605	12.17745655	7.239633948	0.244128871	0.187	-0.6	0.946	13.88287978	1.122356822	45.32021594
583	1	0	0.439208824	0.7369607	4.993439019	7.249428783	0.411591553	0.557	-4.7	2.155	26.42872374	1.367964643	398.2127272
584	1	1	1.203628682	1.043168263	17.78195986	5.379560505	0.477315262	0.437	-2.5	2.913	3.447994838	3.213398829	18.72264031
585	1	1	1.611676962	0.880218377	38.64538049	5.125453788	0.633795642	0.307	9.7	2.328	38.74702793	2.020849276	164.8009818
586	1	1	0.131838096	0.825081046	13.67486941	5.312540374	0.589278607	0.132	3.4	1.111	22.66088729	1.194707738	54.37775811
587	1	1	0.180327615	1.517259745	17.7965684	4.879100332	0.273322868	0.172	4.9	1.323	1.60170547	1.813182115	102.2723154
588	1	0	0.151527118	0.558287231	22.16305403	7.358309552	0.324850905	0.135	4	1.3	37.47452137	0.857037292	131.0021023
589	1	1	0.544911136	1.434707523	11.88753555	9.639776084	0.36941816	0.337	3	1.258	25.80377657	1.983383059	156.5954784
590	1	1	0.441614149	0.585692118	26.18866809	6.206206543	0.598012174	0.24	5.2	1.593	43.7012247	1.665149606	301.6208357
591	0	1	0.453376728	0.367448085	14.68674016	10.11643767	0.65265296	0.43	5.4	1.853	45.76138389	1.834954622	517.8220993
592	0	1	0.880840784	0.643115627	2.979162235	3.43307062	0.28498519	0.435	0.7	2.491	16.30895344	1.210963639	98.97017981
593	0	1	0.702703428	0.373233543	15.71226379	5.110697971	0.124970109	0.215	3.6	1.775	42.59734501	0.727160961	303.7454534
594	0	1	0.153880304	1.25635451	3.57397861	5.050673173	0.540508223	0.262	1	2.506	19.75118062	1.545502831	137.3214582
595	0	1	0.409474309	0.383146792	48.39850692	4.752005716	0.609760766	0.197	2.5	0.506	61.58294675	2.484875349	102.0304993
596	0	0	0.289808199	0.431136343	0.373271782	6.785447679	0.693576723	0.117	2	1.048	16.61167594	1.225480225	194.8278338
597	0	0	0.308652412	0.287854463	47.26592845	5.429714085	0.6373352	0.267	5.5	1.41	46.61456742	1.626902808	214.9630851
598	0	1	0.30858192	0.302519045	41.13866001	5.060976625	0.626024786	0.16	4.2	1.835	48.38865231	1.919115577	249.097466
599	0	1	1.284260099	0.363705773	48.51325413	5.509569364	0.369020584	0.575	2.8	2.096	58.1524857	2.359002652	168.7707464
600	0	1	0.692159655	0.602950518	76.33261948	5.183294782	1.213037816	0.28	3.8	1.06	92.92745408	1.983226886	276.0239594
601	0	1	0.692776319	0.443558108	64.36609994	5.670054081	0.699116604	0.29	3.6	2.015	81.03916064	1.242087495	343.7744827
602	1	1	0.268145007	2.296719736	20.98092983	5.802045444	0.296848394	0.107	5.4	1.535	60.42829879	0.860204996	163.081654
603	0	1	1.18492905	0.669637438	57.9681013	8.457706435	1.069133478	0.237	11.1	1.353	80.68320946	4.210492943	284.7504902
604	0	0	0.342805097	0.742571277	24.34001333	4.655310582	0.111217715	0.097	2.4	0.736	58.93284687	1.071857442	87.64317016
605	0	0	0.860568331	0.420345599	55.66448749	5.848897703	1.185019939	0.27	6.4	0.926	63.9631126	1.951150226	140.0238967
606	0	1	1.302397123	0.730109051	114.8508761	7.072859012	0.836009245	0.325	6.4	1.378	143.4936561	2.064780434	199.181325
607	0	0	0.475316522	0.424880582	65.80127292	5.089857043	0.097034969	0.317	3.3	0.771	79.86898012	1.316338103	115.6151666
608	0	0	0.375975103	1.436273966	24.82948422	5.265073011	0.208024266	0.252	5	1.421	43.04922831	1.483105074	40.43566114
609	0	1	0.71215451	0.468042495	50.96367025	5.775948586	0.466652477	0.332	2.2	1.37	64.18696097	1.018879993	302.9167835
610	0	1	0.273112465	0.970356589	40.17062129	7.020842141	0.6130224	0.17	6.3	0.968	57.70800149	1.159314083	87.77912187
611	0	1	0.193550158	0.468612857	36.9274166	4.876837788	0.493637364	0.217	-0.6	0.895	14.67868623	2.655084651	335.8761332
612	0	1	0.557587013	0.396175348	2.739775242	4.461821831	0.286529366	0.32	0.4	1.086	18.15639187	0.685067867	328.4915053
613	0	1	0.377094455	0.287429591	35.40523377	5.124751221	0.473298775	0.145	3.3	0.783	54.8787496	1.897959008	156.2438634
614	0	1	0.35150028	0.514636937	87.02078052	3.117637723	0.201866411	0.25	1.1	1.268	4.302245711	2.116217506	215.1305313
615	0	1	1.599568362	0.571402611	33.03596178	4.519089982	0.414911845	0.475	-2	1.955	45.98489789	0.882926663	393.1990213
616	0	1	0.691530485	0.314463143	23.35836436	5.329407556	0.149395301	0.367	7.8	1.403	24.21958657	1.928945887	204.0796668
617	0	1	0.534456413	0.345082835	33.81065096	5.693394511	0.109589443	0.37	7	0.985	50.23596594	1.845867445	163.3240604
618	0	1	0.53564817	0.594041575	45.98583728	6.355320219	0.281616434	0.582	6.7	0.561	80.11530338	1.822225966	322.275057
619	0	1	0.556605887	0.849029234	25.95162255	4.144810138	0.581738585	0.397	4	0.908	45.70398995	1.349773002	376.3609863
620	0	1	0.604292239	0.572673781	8.029818867	5.625380891	0.540044628	0.362	-0.7	2.556	36.79956982	2.391196238	255.6106951
621	0	1	0.249430673	1.2923002	24.96546156	6.043230942	0.382076281	0.27	2.9	1.816	43.26324584	1.899272947	239.9665464
622	0	1	0.192876468	1.343724743	35.88689216	5.552146078	0.235729888	0.047	5.7	1.236	43.64719325	2.073624765	68.98887272
623	0	0	0.284831621	0.55828746	8.351501693	5.450575745	0.161607252	0.195	1.1	1.538	23.94657507	1.805933576	171.5103561
624	0	1	0.676923471	0.692837896	55.96528969	5.509542051	0.50422041	0.337	9	1.798	76.86722845	1.074581139	240.2509934
625	0	1	0.330001324	0.45482945	23.00865423	6.210617223	0.296250141	0.077	2.2	1.02	28.63282329	1.202377009	122.6038011
626	0	1	0.672004116	0.422599436	49.86114699	4.782395688	0.527640442	0.187	12	0.953	94.22084627	3.232057616	170.2829151
627	0	1	1.341951172	0.385415473	22.57985542	5.107127616	0.438284164	0.545	-0.5	0.591	43.58058558	1.82181664	79.86120209
628	0	0	0.292997635	0.779312318	1.902675927	4.344117828	0.179219539	0.39	-0.5	2.466	8.66748702	0.829141112	108.9768773
629	0	1	0.42141255	0.969112105	33.57451231	5.91940791	0.57757605	0.257	3.6	1.081	56.69658215	1.622519314	4.475203408
630	1	1	0.167404977	1.100264759	35.69736501	5.835091013	1.047334414	0.215	11.3	1.053	51.91088042	2.611220644	193.733667
631	0	0	0.943204026	0.291234309	38.69307195	5.776199066	0.34396796	0.48	11.1	1.74	64.85238983	2.216308899	587.1306685
632	0	1	1.706711121	0.560770757	78.96108536	6.498520263	1.411869285	0.375	4.6	1.721	83.3001909	1.511073233	432.2957184
633	0	1	1.165576445	0.438399593	71.72572313	5.546475632	0.807640875	0.272	12	1.196	93.24042338	3.779537889	69.77648183
634	0	1	0.74345493	1.158403655	21.1179646	7.202837384	0.51612027	0.375	-2.6	2.043	23.16724893	1.365099036	264.9786294
635	0	0	0.757912651	0.541572016	2.439394602	5.052887063	0.588205285	0.36	4.1	1.923	47.56330917	1.251862712	227.2571548
636	0	1	0.267286669	0.323856554	12.21909087	4.856200024	0.491482903	0.255	1.8	0.93	25.07348523	0.687710954	235.2288811
637	0	0	0.265765364	1.495373866	22.93554387	5.527146427	0.554789864	0.262	4.9	1.416	52.88465691	1.672640296	183.6473424
638	0	1	0.364896291	0.442749403	29.52597245	5.629734447	0.544061228	0.287	4.7	0.943	53.99471008	1.834148483	246.5489216
639	0	1	0.396319368	1.080065561	64.49822361	5.159905377	0.511217852	0.175	6.5	0.906	75.13938745	1.435338558	208.3088736
640	0	0	0.569464043	0.374195792	42.54250552	5.356159099	0.401679528	0.21	13.5	1.693	60.2907753	1.367609977	44.5497412
641	0	1	0.663599218	0.357799592	34.16419232	5.247382092	0.429792405	0.24	5.4	1.71	79.31474934	0.967497924	177.9372772
642	0	0	0.311564943	0.485343474	27.7665768	5.829739239	0.578492247	0.175	7.5	0.503	33.15996479	1.28171916	156.1028394
644	0	1	1.089500604	0.308233905	37.71243559	5.23281095	0.14796095	0.272	8.7	0.533	92.51850222	1.245134261	12.8638603
646	0	0	0.38230954	0.620265828	43.2782991	6.34098765	0.32420548	0.507	3.2	1.788	60.3221151	1.17757269	450.420341
647	0	1	1.02692816	0.395851639	26.4503886	6.01098842	0.2818113	0.442	-0.4	0.815	42.5392299	0.80352482	71.5735349
648	0	1	1.46654143	0.700011283	67.8955015	5.331357	0.996626	0.247	3.9	1.651	102.271713	2.55677309	19.2682956
649	0	0	1.054727682	0.411051064	28.20296476	4.340970108	0.266723831	0.487	2.3	1.688	39.75055713	1.982700122	249.3495388
650	0	1	0.705448989	0.437976279	42.7944358	5.324057545	0.619314275	0.352	5.5	1.823	73.76500267	1.440597552	481.8546409
651	0	1	1.056970806	0.454592393	49.47439816	4.471786211	0.639857763	0.322	6.8	1.795	55.9376857	1.974883438	125.4149762
652	0	1	0.225034108	0.574295005	52.63312442	5.28325128	0.077533768	0.147	7.4	0.93	75.2981233	1.773165232	90.79771131
653	0	0	0.522288552	0.573303549	76.10142862	5.521362371	0.780283076	0.18	7.1	1.641	84.81469945	1.056786353	63.8750234
654	0	0	0.530636674	0.420299273	23.28745025	4.603095094	0.541870842	0.305	2.4	0.993	33.95739006	0.983189527	308.4704286
655	0	1	0.175827726	1.327694286	19.7665374	4.901806729	0.2220654	0.25	2.4	1.155	31.75034116	1.47421676	19.38183867
656	0	0	0.189519999	1.316601016	21.34632987	5.793994814	0.256803547	0.255	4.6	1.066	40.02523133	1.263775811	236.2038262
657	0	1	0.464376324	0.500329834	23.8889449	7.333793596	0.521157449	0.227	3.2	0.828	48.7052173	1.664902287	118.2935882
658	0	1	0.224279592	0.817954868	11.36284147	5.242943365	0.417153765	0.385	3.1	1.638	24.68756447	1.121413264	61.82228949
659	0	1	0.503410784	0.322867848	25.13196244	4.452017486	0.852097444	0.237	2.6	0.745	46.9209339	1.13273045	167.2934441
660	0	1	0.277164081	0.536769665	5.487152118	5.726968342	0.121145191	0.235	2.8	1.393	17.59913366	1.295112818	241.3166493
661	0	1	0.79940848	0.457820188	16.34955935	4.835930269	0.112011728	0.29	8.1	2.258	41.81187468	0.754364337	218.9732236
662	0	0	0.568693498	0.448015466	15.29481876	6.223788871	0.51573444	0.202	3.1	1.528	45.32402234	1.293126726	343.6483964
663	0	1	0.209308414	0.633294715	49.75243565	4.865699207	1.006865279	0.107	7.9	0.723	73.94828454	2.387057259	35.14917264
664	0	1	0.54179071	0.512005876	43.72716454	5.639682812	0.375833856	0.225	6.5	0.863	63.67269242	1.665827973	12.08115364
665	0	1	0.434138261	0.512768457	56.54535634	5.51860137	0.633788187	0.397	4	0.921	69.67259341	1.186529116	129.5156197
666	0	0	0.375026091	0.249444084	8.196992398	4.914326404	0.511159797	0.31	1	1.273	24.44042237	0.801107668	74.84544368
667	0	1	0.915604518	0.752091888	74.9665583	6.765651748	1.008728256	0.232	9.7	0.85	92.33567875	2.365443101	15.18236468
668	0	0	0.64166426	0.358401259	45.4801736	4.47147757	0.07865536	0.205	10.3	1.365	69.6727476	1.44658349	129.909764
669	0	1	0.57997989	0.429104967	24.0900332	6.01955827	0.39497189	0.16	3.8	0.843	48.8465872	2.72143407	140.803191
670	0	1	0.53847253	0.442713472	31.0563894	5.08626925	0.78150582	0.36	4.6	1.338	36.1696844	1.22187652	232.494497
671	0	0	2.088121596	0.530327869	110.3771477	5.940438501	1.053293084	0.232	4.8	0.688	130.0690415	1.788941277	266.3042609
672	0	1	1.227741744	0.284976832	76.7388553	5.426613551	0.149148607	0.545	5.5	1.835	91.50705279	1.11936052	75.91488353
673	0	1	0.732832795	1.133374306	31.42040835	10.56655568	0.748011649	0.36	7.8	1.856	56.13198707	1.395562933	233.0852578
674	0	1	0.382490652	0.751823139	35.94117468	5.579360405	0.352612908	0.317	7.7	1.23	58.84051752	2.854848757	200.8195665
675	0	0	0.525544755	0.536985154	21.08162894	5.516689558	0.104182121	0.135	2.1	1.213	19.38109385	0.748383385	170.3136963
676	0	1	0.263465091	0.482594065	40.01589184	5.949900162	0.549931589	0.195	7.5	0.993	65.70320566	1.318490364	94.88832387
677	0	1	0.802463216	0.480587246	21.99042382	6.559466475	0.580509756	0.277	4.7	2.06	45.23832381	1.276677497	262.0402462
678	0	0	0.185776367	0.477860144	16.69951617	5.434015734	0.127989772	0.197	4.1	0.835	44.37246689	1.465406235	19.75626554
679	0	1	0.499913268	0.516150378	26.06283381	6.125931446	0.908695783	0.137	6.8	0.263	53.074582	1.299022895	14.53030074
680	0	0	0.466674243	0.381882815	35.04404546	4.681489164	0.940197857	0.195	9	1.075	51.44620623	1.78143144	94.8741782
681	0	0	0.377306712	0.467625822	28.58569687	5.874111821	0.699471215	0.38	6.7	0.696	40.94926279	1.52341655	44.87358596
682	0	1	0.478277962	0.354448842	35.65698748	4.870195911	0.711222908	0.147	9.7	0.596	71.37656299	2.909900531	210.1613832
