# Supplementary material for: Clinically interpretable electrovectorcardiographic machine learning criteria for the detection of echocardiographic left ventricular hypertrophy
Source: PLoS One. 2025 Oct 17;20(10):e0334829. doi: 10.1371/journal.pone.0334829 (PMC12533915; doi:10.1371/journal.pone.0334829)
Supplement: S1 File — (R) [file pone.0334829.s011.R]

#Import files
install.packages("rio")
library(rio)

setwd("~/Desktop/")
data<-rio::import("S1Dataset.csv")

data$EchoLVH<-as.factor(data$EchoLVH)

#Data split

training_set <- data[data$train_test_indicator == 1, ] #Training set data
test_set <- data[data$train_test_indicator == 0, ] #Testing set data

#Marcos criteria and diagnostic performance

install.packages("C50")
library(C50)
library(caret)
library(pROC)

####Marcos VCG####

costMatrix <- matrix(c(0, 1, 1, 0), nrow = 2, ncol = 2, byrow = TRUE)
colnames(costMatrix) <- rownames(costMatrix) <- c("0", "1")

MarcosVCG <- C5.0(EchoLVH ~ RangeAngR_D+ GAV_K+ POrbFrqD5+ PMagP2+ Vel_Min_Kf_T,
                  data = training_set, 
                  costs = costMatrix, 
                  winnow = TRUE, 
                  minCases = 200)

summary(MarcosVCG)
print(MarcosVCG)
plot(MarcosVCG, cex = 0.1, cex.axis = 0.1, cex.lab = 0.1, cex.main = 0.1, cex.sub = 0.1)

prediccionestrainVCG <- predict(MarcosVCG, newdata = training_set)
conf_matrixtrainVCG <- confusionMatrix(prediccionestrainVCG, training_set$EchoLVH, positive = "1")
print(conf_matrixtrainVCG)
prediccionestestVCG <- predict(MarcosVCG, newdata = test_set)
conf_matrixtestVCG <- confusionMatrix(prediccionestestVCG, test_set$EchoLVH, positive = "1")
print(conf_matrixtestVCG)

####Marcos VCG-ECG####

MarcosVCGECG <- C5.0(EchoLVH ~ ANG_TERM_NUM + ECG_21 + T_AREA_I + QRSMagP1 + TVelQ5 + QRSMagPf9, 
                     data = training_set)

summary(MarcosVCGECG)
print(MarcosVCGECG)
plot(MarcosVCGECG, cex = 0.1, cex.axis = 0.1, cex.lab = 0.1, cex.main = 0.1, cex.sub = 0.1)

prediccionestrainVCGECG <- predict(MarcosVCGECG, newdata = training_set)
conf_matrixtrainVCGECG <- confusionMatrix(prediccionestrainVCGECG, training_set$EchoLVH, positive = "1")
print(conf_matrixtrainVCGECG)
prediccionestestVCGECG <- predict(MarcosVCGECG, newdata = test_set)
conf_matrixtestVCGECG <- confusionMatrix(prediccionestestVCGECG, test_set$EchoLVH, positive = "1")
print(conf_matrixtestVCGECG)

####Marcos VCG-ECGsp####

costMatrix <- matrix(c(0, 1, 1.2, 0), nrow = 2, ncol = 2, byrow = TRUE)
colnames(costMatrix) <- rownames(costMatrix) <- c("0", "1")

MarcosVCGECGSp <- C5.0(EchoLVH ~ ANG_TERM_NUM + ECG_21 + T_AREA_I + QRSMagP1 + TVelQ5 + QRSMagPf9, 
                       data = training_set, 
                       costs = costMatrix)

summary(MarcosVCGECGSp)
print(MarcosVCGECGSp)
plot(MarcosVCGECGSp, cex = 0.1, cex.axis = 0.1, cex.lab = 0.1, cex.main = 0.1, cex.sub = 0.1)

prediccionestrainVCGECGSp <- predict(MarcosVCGECGSp, newdata = training_set)
conf_matrixtrainVCGECGSp <- confusionMatrix(prediccionestrainVCGECGSp, training_set$EchoLVH, positive = "1")
print(conf_matrixtrainVCGECGSp)
prediccionestestVCGECGSp <- predict(MarcosVCGECGSp, newdata = test_set)
conf_matrixtestVCGECGSp <- confusionMatrix(prediccionestestVCGECGSp, test_set$EchoLVH, positive = "1")
print(conf_matrixtestVCGECGSp)

### Marcos VCG
# Training set
probs_train_VCG <- predict(MarcosVCG, newdata = training_set, type = "prob")[, "1"]
roc_train_VCG <- roc(training_set$EchoLVH, probs_train_VCG, levels = c("0", "1"), direction = "<")
auc_train_VCG <- auc(roc_train_VCG)
ci_train_VCG <- ci.auc(roc_train_VCG)

# Testing set
probs_test_VCG <- predict(MarcosVCG, newdata = test_set, type = "prob")[, "1"]
roc_test_VCG <- roc(test_set$EchoLVH, probs_test_VCG, levels = c("0", "1"), direction = "<")
auc_test_VCG <- auc(roc_test_VCG)
ci_test_VCG <- ci.auc(roc_test_VCG)

### Marcos VCG-ECG
# Training set
probs_train_VCGECG <- predict(MarcosVCGECG, newdata = training_set, type = "prob")[, "1"]
roc_train_VCGECG <- roc(training_set$EchoLVH, probs_train_VCGECG, levels = c("0", "1"), direction = "<")
auc_train_VCGECG <- auc(roc_train_VCGECG)
ci_train_VCGECG <- ci.auc(roc_train_VCGECG)

# Testing set
probs_test_VCGECG <- predict(MarcosVCGECG, newdata = test_set, type = "prob")[, "1"]
roc_test_VCGECG <- roc(test_set$EchoLVH, probs_test_VCGECG, levels = c("0", "1"), direction = "<")
auc_test_VCGECG <- auc(roc_test_VCGECG)
ci_test_VCGECG <- ci.auc(roc_test_VCGECG)

# Show AUC results
cat("AUC Marcos VCG (Train):", auc_train_VCG, "CI95%:", ci_train_VCG, "\n")
cat("AUC Marcos VCG (Test):", auc_test_VCG, "CI95%:", ci_test_VCG, "\n\n")

cat("AUC Marcos VCG-ECG (Train):", auc_train_VCGECG, "CI95%:", ci_train_VCGECG, "\n")
cat("AUC Marcos VCG-ECG (Test):", auc_test_VCGECG, "CI95%:", ci_test_VCGECG, "\n\n")
